# Supplementary material for: How to use DIALS to process chemical crystallography 3D ED rotation data from pixel array detectors
Source: Acta Crystallogr C Struct Chem. 2025 Jan 1;81(Pt 1):1–13. doi: 10.1107/S2053229624011148 (PMC11700371; doi:10.1107/S2053229624011148)
Supplement: Supplementary file 1 [file c-81-00001-sup1.cif]

##############################################################################
#                                                                            #
# This CIF contains the data in a paper accepted for publication in          #
# Acta Crystallographica Section C. It conforms to the requirements of       #
# Notes for Authors for Acta Crystallographica Section C, and has been       #
# peer reviewed under the auspices of the IUCr Commission on Journals.       #
#                                                                            #
# Full details of the Crystallographic Information File format               #
# are given in the paper "The Crystallographic Information File (CIF):       #
# a New Standard Archive File for Crystallography" by S. R. Hall, F. H.      #
# Allen and I. D. Brown [Acta Cryst. (1991), A47, 655-685].                  #
#                                                                            #
# The current version of the core CIF dictionary is obtainable from          #
# ftp://ftp.iucr.org/pub/cif_core.dic.                                       #
#                                                                            #
# Software is freely available for graphical display of the structure(s)     #
# in this CIF. For information consult the CIF software page                 #
# http://www.iucr.org/resources/cif/software.                                #
#                                                                            #
# This file may be used for bona fide research purposes within the           #
# scientific community so long as proper attribution is given to the journal # 
# article from which it was obtained.                                        #
#                                                                            #
##############################################################################
data_natrolite
_audit_creation_method     'SHELXL-2019/3'
_chemical_name_systematic     ?
_chemical_name_common     natrolite
_chemical_formula_moiety     ?
_chemical_formula_sum     'Al8 H16 Na8 O48 Si12'
_chemical_formula_weight     1520.89
_chemical_melting_point     ?
_chemical_absolute_configuration     ?
_space_group_crystal_system     orthorhombic
_space_group_name_H-M_alt     'F d d 2'
_space_group_name_Hall     'F 2 -2d'
loop_
    _space_group_symop_operation_xyz
    'x, y, z'
    '-x, -y, z'
    'x+1/4, -y+1/4, z+1/4'
    '-x+1/4, y+1/4, z+1/4'
    'x, y+1/2, z+1/2'
    '-x, -y+1/2, z+1/2'
    'x+1/4, -y+3/4, z+3/4'
    '-x+1/4, y+3/4, z+3/4'
    'x+1/2, y, z+1/2'
    '-x+1/2, -y, z+1/2'
    'x+3/4, -y+1/4, z+3/4'
    '-x+3/4, y+1/4, z+3/4'
    'x+1/2, y+1/2, z'
    '-x+1/2, -y+1/2, z'
    'x+3/4, -y+3/4, z+1/4'
    '-x+3/4, y+3/4, z+1/4'
_cell_length_a     18.634(8)
_cell_length_b     18.788(4)
_cell_length_c     6.8361(15)
_cell_angle_alpha     90
_cell_angle_beta     90
_cell_angle_gamma     90
_cell_volume     2393.3(13)
_cell_formula_units_Z     2
_cell_measurement_reflns_used     2469
_cell_measurement_theta_min     0.109
_cell_measurement_theta_max     1.179
_cell_measurement_temperature     293(2)
_exptl_crystal_description     powder
_exptl_crystal_colour     white
_exptl_crystal_size_max     ?
_exptl_crystal_size_mid     ?
_exptl_crystal_size_min     ?
_exptl_crystal_density_diffrn     2.111
_exptl_crystal_density_meas     ?
_exptl_crystal_density_method     ?
_exptl_crystal_F_000     517
_exptl_absorpt_coefficient_mu     0.000
_exptl_absorpt_correction_type     ?
_exptl_absorpt_process_details     ?
_exptl_absorpt_correction_T_min     ?
_exptl_absorpt_correction_T_max     ?
_diffrn_ambient_temperature     293(2)
_diffrn_source     'LaB6'
_diffrn_radiation_type     electrons
_diffrn_radiation_wavelength     0.0251
_diffrn_measurement_device_type     'JEOL JEM-2100 TEM'
_diffrn_measurement_method     '3D ED'
_diffrn_detector_area_resol_mean     ?
_diffrn_reflns_number     9890
_diffrn_reflns_av_R_equivalents     0.1738
_diffrn_reflns_av_unetI/netI     0.1248
_diffrn_reflns_theta_min     0.109
_diffrn_reflns_theta_max     1.179
_diffrn_reflns_theta_full     0.863
_diffrn_measured_fraction_theta_max     0.915
_diffrn_measured_fraction_theta_full     0.963
_diffrn_reflns_limit_h_min     -27
_diffrn_reflns_limit_h_max     25
_diffrn_reflns_limit_k_min     -25
_diffrn_reflns_limit_k_max     30
_diffrn_reflns_limit_l_min     -10
_diffrn_reflns_limit_l_max     11
_refine_special_details     ?
_reflns_number_total     2469
_reflns_number_gt     1948
_reflns_threshold_expression     'I > 2\s(I)'
_refine_ls_structure_factor_coef     Fsqd
_refine_ls_matrix_type     full
_refine_ls_R_factor_all     0.1586
_refine_ls_R_factor_gt     0.1387
_refine_ls_wR_factor_gt     0.3572
_refine_ls_wR_factor_ref     0.3791
_refine_ls_goodness_of_fit_ref     1.170
_refine_ls_restrained_S_all     1.170
_refine_ls_number_reflns     2469
_refine_ls_number_parameters     93
_refine_ls_number_restraints     2
_refine_ls_hydrogen_treatment     mixed
_refine_ls_weighting_scheme     calc
_refine_ls_weighting_details
              'w=1/[\s^2^(Fo^2^)+(0.1888P)^2^+2.0409P] where P=(Fo^2^+2Fc^2^)/3'
_atom_sites_solution_hydrogens     mixed
_atom_sites_solution_primary     ?
_atom_sites_solution_secondary     ?
_refine_ls_shift/su_max     0.000
_refine_ls_shift/su_mean     0.000
_refine_diff_density_max     0.315
_refine_diff_density_min     -0.246
_refine_ls_extinction_method
;
SHELXL2019/2 (Sheldrick 2015<i>b</i>)
;
_refine_ls_extinction_coef      336E1(8)
_refine_ls_extinction_expression
                                  'Fc^*^=kFc[1+0.001xFc^2^\l^3^/sin(2\q)]^-1/4^'
_refine_ls_abs_structure_details
;
 All f" are zero, so absolute structure could not be determined
;
_refine_ls_abs_structure_Flack     ?
loop_
    _atom_type_symbol
    _atom_type_description
    _atom_type_scat_dispersion_real
    _atom_type_scat_dispersion_imag
    _atom_type_scat_source
    'H' 'H' 0.0000 0.0000
                         'International Tables Vol C Tables 4.2.6.8 and 6.1.1.4'
    'O' 'O' 0.0000 0.0000
                         'International Tables Vol C Tables 4.2.6.8 and 6.1.1.4'
    'Na' 'Na' 0.0000 0.0000
                         'International Tables Vol C Tables 4.2.6.8 and 6.1.1.4'
    'Al' 'Al' 0.0000 0.0000
                         'International Tables Vol C Tables 4.2.6.8 and 6.1.1.4'
    'Si' 'Si' 0.0000 0.0000
                         'International Tables Vol C Tables 4.2.6.8 and 6.1.1.4'
_computing_data_collection     ?
_computing_cell_refinement     ?
_computing_data_reduction     ?
_computing_structure_solution
;
SHELXT2018 (Sheldrick, 2015<i>a</i>)
;
_computing_structure_refinement
;
SHELXL2019 (Sheldrick, 2015<i>b</i>)
;
_computing_molecular_graphics     ?
_computing_publication_material     ?
loop_
    _atom_site_type_symbol
    _atom_site_label
    _atom_site_fract_x
    _atom_site_fract_y
    _atom_site_fract_z
    _atom_site_U_iso_or_equiv
    _atom_site_adp_type
    _atom_site_calc_flag
    _atom_site_occupancy
    _atom_site_disorder_assembly
    _atom_site_disorder_group
    Si Si01 0.3464(3) 0.7117(2) 0.1828(7) 0.0120(8) Uani d 1 . .
    Na Na1 0.2791(5) 0.5315(4) 0.1912(14) 0.0303(15) Uani d 1 . .
    Si Si02 0.250000 0.750000 0.5547(9) 0.0134(11) Uani d 1 . .
    Al Al03 0.2870(3) 0.8438(2) 0.9418(7) 0.0131(9) Uani d 1 . .
    O O005 0.4298(4) 0.6816(4) 0.1979(11) 0.0156(12) Uani d 1 . .
    O O006 0.3474(5) 0.7860(4) 0.0575(14) 0.0233(16) Uani d 1 . .
    O O007 0.2934(5) 0.6531(5) 0.0824(13) 0.0228(16) Uani d 1 . .
    O O008 0.3200(5) 0.7279(5) 0.4148(10) 0.0203(15) Uani d 1 . .
    O O009 0.2728(5) 0.8174(4) 0.6949(12) 0.0213(14) Uani d 1 . .
    O O00A 0.1930(6) 0.5602(6) 0.4460(18) 0.035(2) Uani d 1 . .
    H H1A 0.1440(15) 0.557(4) 0.393(4) 0.052 Uiso calc 1 . .
    H H1B 0.195(5) 0.606(5) 0.529(13) 0.052 Uiso d 1 . .
loop_
    _atom_site_aniso_label
    _atom_site_aniso_U_11
    _atom_site_aniso_U_22
    _atom_site_aniso_U_33
    _atom_site_aniso_U_12
    _atom_site_aniso_U_13
    _atom_site_aniso_U_23
    Si01 0.012(2) 0.0095(15) 0.0139(16) 0.0009(13) -0.0002(15) 0.0023(15)
    Na1 0.030(4) 0.021(3) 0.040(4) 0.000(2) -0.006(3) 0.008(3)
    Si02 0.011(3) 0.015(3) 0.014(2) -0.002(2) 0.000 0.000
    Al03 0.015(2) 0.0107(17) 0.0137(17) -0.0019(14) 0.0030(17) -0.0048(16)
    O005 0.015(3) 0.014(3) 0.018(3) 0.002(2) -0.004(3) -0.002(2)
    O006 0.026(4) 0.014(3) 0.030(4) 0.007(3) -0.006(3) 0.006(3)
    O007 0.017(4) 0.021(3) 0.029(4) -0.001(3) -0.012(3) 0.003(3)
    O008 0.020(4) 0.029(4) 0.012(3) -0.002(3) 0.004(2) 0.001(3)
    O009 0.020(4) 0.023(3) 0.021(3) -0.002(3) -0.003(3) -0.007(3)
    O00A 0.031(5) 0.038(5) 0.034(4) 0.001(4) 0.001(4) 0.009(4)
_geom_special_details
;
 All esds (except the esd in the dihedral angle between two l.s. planes)
 are estimated using the full covariance matrix.  The cell esds are taken
 into account individually in the estimation of esds in distances, angles
 and torsion angles; correlations between esds in cell parameters are only
 used when they are defined by crystal symmetry.  An approximate (isotropic)
 treatment of cell esds is used for estimating esds involving l.s. planes.
;
loop_
    _geom_bond_atom_site_label_1
    _geom_bond_atom_site_label_2
    _geom_bond_site_symmetry_2
    _geom_bond_distance
    _geom_bond_publ_flag
    Si01 O007 . 1.630(9) ?
    Si01 O006 . 1.639(9) ?
    Si01 O005 . 1.658(9) ?
    Si01 O008 . 1.687(8) ?
    Si01 Na1 12_554 3.136(9) ?
    Na1 O007 . 2.416(11) ?
    Na1 O00A . 2.429(16) ?
    Na1 O006 16_545 2.436(13) ?
    Na1 O00A 10_564 2.459(14) ?
    Na1 O005 11_464 2.582(11) ?
    Na1 Al03 14_564 3.148(9) ?
    Si02 O009 . 1.644(8) ?
    Si02 O009 14_565 1.644(8) ?
    Si02 O008 14_565 1.671(9) ?
    Si02 O008 . 1.671(9) ?
    Al03 O006 1_556 1.752(9) ?
    Al03 O005 12 1.762(8) ?
    Al03 O009 . 1.779(9) ?
    Al03 O007 14_566 1.782(9) ?
loop_
    _geom_angle_atom_site_label_1
    _geom_angle_atom_site_label_2
    _geom_angle_atom_site_label_3
    _geom_angle_site_symmetry_1
    _geom_angle_site_symmetry_3
    _geom_angle
    _geom_angle_publ_flag
    O007 Si01 O006 . . 111.2(5) ?
    O007 Si01 O005 . . 111.3(5) ?
    O006 Si01 O005 . . 108.2(5) ?
    O007 Si01 O008 . . 110.0(5) ?
    O006 Si01 O008 . . 110.0(5) ?
    O005 Si01 O008 . . 106.0(5) ?
    O007 Si01 Na1 . 12_554 120.6(4) ?
    O006 Si01 Na1 . 12_554 50.2(4) ?
    O005 Si01 Na1 . 12_554 58.7(3) ?
    O008 Si01 Na1 . 12_554 129.4(4) ?
    O007 Na1 O00A . . 94.8(4) ?
    O007 Na1 O006 . 16_545 87.9(4) ?
    O00A Na1 O006 . 16_545 112.5(5) ?
    O007 Na1 O00A . 10_564 115.4(5) ?
    O00A Na1 O00A . 10_564 141.6(4) ?
    O006 Na1 O00A 16_545 10_564 92.7(4) ?
    O007 Na1 O005 . 11_464 68.1(3) ?
    O00A Na1 O005 . 11_464 85.9(4) ?
    O006 Na1 O005 16_545 11_464 151.4(4) ?
    O00A Na1 O005 10_564 11_464 84.3(4) ?
    O007 Na1 Si01 . 16_545 118.4(4) ?
    O00A Na1 Si01 . 16_545 101.8(4) ?
    O006 Na1 Si01 16_545 16_545 31.1(2) ?
    O00A Na1 Si01 10_564 16_545 84.8(4) ?
    O005 Na1 Si01 11_464 16_545 169.0(4) ?
    O007 Na1 Al03 . 14_564 34.3(2) ?
    O00A Na1 Al03 . 14_564 88.0(4) ?
    O006 Na1 Al03 16_545 14_564 121.4(3) ?
    O00A Na1 Al03 10_564 14_564 103.6(4) ?
    O005 Na1 Al03 11_464 14_564 34.0(2) ?
    Si01 Na1 Al03 16_545 14_564 152.4(3) ?
    O009 Si02 O009 . 14_565 108.7(7) ?
    O009 Si02 O008 . 14_565 110.1(4) ?
    O009 Si02 O008 14_565 14_565 108.9(4) ?
    O009 Si02 O008 . . 108.9(4) ?
    O009 Si02 O008 14_565 . 110.1(4) ?
    O008 Si02 O008 14_565 . 110.1(6) ?
    O006 Al03 O005 1_556 12 110.2(5) ?
    O006 Al03 O009 1_556 . 110.5(5) ?
    O005 Al03 O009 12 . 109.6(5) ?
    O006 Al03 O007 1_556 14_566 108.5(5) ?
    O005 Al03 O007 12 14_566 104.6(4) ?
    O009 Al03 O007 . 14_566 113.3(5) ?
    O006 Al03 Na1 1_556 14_566 117.9(4) ?
    O005 Al03 Na1 12 14_566 55.1(3) ?
    O009 Al03 Na1 . 14_566 131.5(4) ?
    O007 Al03 Na1 14_566 14_566 49.8(3) ?
    Si01 O005 Al03 . 16_544 130.2(5) ?
    Si01 O005 Na1 . 3_565 128.4(4) ?
    Al03 O005 Na1 16_544 3_565 90.9(4) ?
    Si01 O006 Al03 . 1_554 139.2(7) ?
    Si01 O006 Na1 . 12_554 98.7(4) ?
    Al03 O006 Na1 1_554 12_554 118.7(5) ?
    Si01 O007 Al03 . 14_564 135.6(6) ?
    Si01 O007 Na1 . . 125.1(5) ?
    Al03 O007 Na1 14_564 . 96.0(4) ?
    Si02 O008 Si01 . . 144.1(6) ?
    Si02 O009 Al03 . . 143.7(6) ?
    Na1 O00A Na1 . 10_565 101.2(4) ?
_shelx_space_group_comment
;
The symmetry employed for this shelxl refinement is uniquely defined
by the following loop, which should always be used as a source of
symmetry information in preference to the above space-group names.
They are only intended as comments.
;
_shelx_estimated_absorpt_T_min     ?
_shelx_estimated_absorpt_T_max     ?
_shelx_hkl_file
;
   9 -13  -5  309.15  115.48
  19  -3   1   -2.74  353.99
 -23   5  -1   10.76  300.93
   9 -13  -5  281.57  109.48
 -14   0  -2 2394.23  327.12
   7   9   5 1998.89  346.71
 -24  12   2  102.76  102.38
   9  13   7 1118.43  314.37
 -11  19   7  153.97   99.53
  17 -11  -3   24.96   71.32
  -8  -6  -4  792.88  245.37
 -11  -3  -3  538.36  251.17
  11  -1   1 1835.03  265.57
 -20   2  -2  997.25  245.03
   8   2   2 1489.74  269.46
 -26   4  -2  276.90  168.38
 -18  10   2  457.11  154.34
   4  12   6  233.21  178.75
   6  16   8   22.99  127.88
  -8 -10  -6  172.80  181.05
 -11  -7  -5  269.52  230.45
 -14  -4  -4   53.00  227.24
  14  -4   0 1204.15  243.44
 -17  -1  -3   91.91  224.51
 -26   0  -4   12.53  141.45
 -23   1  -3  320.95  202.88
   5   5   3 2638.00  291.61
  18   8   6  251.56  196.37
  15  11   7  191.87  191.08
  -5  17   7  237.43  120.71
 -14  -8  -6  325.79  210.19
 -20  -6  -6  289.76  195.80
 -17  -5  -5   16.83  193.73
 -23  -3  -5  269.64  187.38
 -20  -2  -4   53.92  208.82
  19   1   3  163.27  202.38
  16   4   4  152.99  217.21
  13   7   5  195.20  215.95
   2   8   4 4232.06  308.55
  12  14   8   31.89  146.87
   1  15   7  148.38  164.74
  17  -7  -1  157.23  168.92
 -21   9   1   46.89  142.49
  10  10   6  494.10  213.04
 -15   7   1  945.25  213.53
 -24   8   0  480.53  180.74
  -7  13   5  456.87  104.93
   7  13   7   54.50  163.06
   6 -10  -4  249.31  101.51
  17  -3   1   59.89  205.03
  14   0   2 3434.60  342.01
  11   3   3  535.26  258.82
  19   5   5   94.86  173.30
 -18   6   0 1147.45  227.60
   8   6   4  727.32  253.43
  16   8   6  178.84  181.61
  -1  11   5  396.31  192.22
 -22  16   4  126.01   75.19
 -24  -4  -6  159.36  150.66
 -27  -1  -5  211.66  142.34
 -24   0  -4  255.53  175.84
 -24   4  -2  228.51  177.18
 -21   5  -1  205.19  188.40
   5   9   5  455.69  226.43
  13  11   7   94.81  166.05
 -25  15   3  156.91   94.14
   4  16   8   39.57  138.58
   3 -11  -5  402.75  156.72
 -18  -6  -6  533.05  216.35
 -21  -3  -5  535.19  213.11
 -21   1  -3  150.22  183.44
  17   1   3   53.21  212.35
 -18   2  -2 1158.89  272.47
 -15   3  -1  804.31  260.18
 -12   4   0 4088.94  303.37
  19   9   7   54.71  134.19
  10  14   8   72.19  150.71
  -6 -10  -6   69.42  186.69
 -12  -8  -6  304.97  206.14
 -15  -5  -5  117.63  202.37
 -18  -2  -4  370.33  222.11
 -15  -1  -3  234.24  241.77
  14   4   4   42.37  185.43
  11   7   5  431.40  217.61
   2  12   6  409.83  187.08
  16  12   8   73.46  135.42
  -3  -9  -5 1245.80  249.55
   0  -8  -4 2367.21  238.04
  -9  -7  -5  540.44  236.09
   3  -7  -3 1538.71  150.66
  -6  -6  -4 3297.47  321.80
 -12  -4  -4  314.96  248.32
  -9  -3  -3 1076.08  260.75
 -12   0  -2  506.24  243.29
  -9   1  -1  879.59  240.08
  -6   2   0 2024.02  221.21
   8  10   6  261.39  185.21
  -4  14   6  714.43  143.55
  -3  -5  -3 2945.32  278.51
  -6  -2  -2 3874.41  309.43
  20   2   4   28.26  161.90
  17   5   5   40.76  164.46
  14   8   6  354.14  189.57
 -25  11   1  231.62  123.39
   5  13   7  191.15  160.45
 -22  -4  -6   93.79  149.67
   0  -4  -2  857.87  169.54
 -25  -1  -5  101.27  133.67
  -3  -1  -1 3220.52  253.64
 -25   3  -3   88.35  146.33
  20   6   6   67.82  144.44
 -25   7  -1  158.61  140.07
  11  11   7  144.06  160.49
 -22  12   2  194.04  109.96
  -1  15   7  303.49  150.83
   6  -2   0 1381.12  204.99
 -22   0  -4   50.72  154.29
   3   1   1 3266.34  250.26
  17   9   7  309.96  160.38
  14  12   8   21.61  132.97
 -19  13   3  170.13   87.21
   8  14   8   30.86  127.18
 -10  16   6  112.24   65.96
   2  16   8  115.03  132.84
 -16  -6  -6  140.06  181.47
 -19  -3  -5  167.57  180.30
   9  -1   1 1265.85  237.85
   6   2   2 3074.41  281.53
 -22   4  -2  140.12  165.07
 -22   8   0   82.75  131.37
  -7  17   7   84.28   81.42
   9  -5  -1 1597.29  153.20
  12  -4   0 3530.74  264.93
  15  -3   1  663.24  219.00
  12   0   2  300.03  251.28
 -19   1  -3  175.27  185.60
  15   1   3  324.66  232.15
   9   3   3  669.18  237.44
  12   4   4  381.69  235.91
   3   5   3 3774.48  281.77
 -19   9   1  312.23  125.01
 -16  14   4  348.19   68.56
  -4  18   8   61.19   87.49
 -10  -8  -6  206.31  179.14
  15  -7  -1  551.93  144.12
  18  -6   0 1169.48  191.50
 -13  -5  -5 1464.48  257.27
 -16  -2  -4   96.87  195.80
  18   2   4  319.65  191.79
   0   4   2  270.89  136.80
 -19   5  -1   92.76  170.89
  15   5   5   35.14  171.91
   6   6   4 2158.12  276.34
   9   7   5  402.61  211.86
 -26   2  -4   35.45  115.97
 -16   2  -2  123.55  170.77
  18   6   6  416.47  155.28
  12   8   6  359.52  162.58
   3   9   5 1175.41  188.59
  15   9   7   26.85  122.59
   6  10   6  293.36  157.22
  -4 -10  -6  136.17  133.71
  12  -8  -2  473.50  108.96
 -20  -4  -6  173.34  147.28
 -23  -1  -5  178.36  150.95
 -13  -1  -3  610.25  203.75
 -26   6  -2   89.96  117.32
 -16   6   0  104.39  153.69
   0   8   4 2081.64  194.83
  18  10   8   -0.01   90.80
   9  11   7   76.75  138.78
  12  12   8    0.00  108.56
  18 -10  -2  307.59  104.96
  -7  -7  -5    0.00  175.71
 -16  10   2  205.97  103.18
   6  14   8  129.05  121.82
 -20   0  -4 1026.88  202.13
 -23   7  -1  134.98  117.16
   0  12   6   37.08  115.81
 -14  -6  -6   47.47  139.77
 -17  -3  -5   96.92  154.06
 -24  -2  -6   91.06  109.64
 -13   3  -1 1730.30  221.57
 -23  11   1   77.62   92.55
   0  16   8   96.98   97.21
  -1  -9  -5  632.00  160.61
 -10   0  -2 5453.09  345.63
  16   2   4   61.81  174.37
  19   3   5   69.07  148.11
 -20   4  -2 1333.48  222.25
  16   6   6   94.34  154.98
  19   7   7   57.28  119.52
 -23  15   3   39.75   63.16
 -13  19   7   36.57   44.48
  15 -11  -3  325.57   79.10
  -7  -3  -3 2643.71  266.44
  19  -1   3  191.34  186.04
 -17   1  -3  617.61  218.26
 -24   2  -4  131.32  133.92
  13   5   5 1625.31  250.48
 -13   7   1  605.49  143.92
  13   9   7  231.21  163.25
  16  10   8  151.91  136.20
  -3  15   7   90.34   96.62
  -8  -8  -6  578.15  185.88
 -11  -5  -5   73.72  180.26
  19  -5   1   94.15  137.15
 -18  -4  -6  137.19  158.15
 -14  -2  -4  210.58  204.23
 -21  -1  -5   17.73  143.64
  13   1   3  442.61  227.39
  10   4   4 5027.08  359.49
 -20   8   0   69.32  137.17
  10   8   6  101.55  178.55
  10  12   8  169.49  141.66
 -24   6  -2  198.56  145.41
   7   7   5   56.11  174.28
   7  11   7  123.64  150.85
  13  -3   1 1397.30  233.72
  10   0   2 4777.05  325.99
 -25   1  -5   84.09  114.29
   7   3   3 2714.73  281.06
 -17   5  -1  678.31  209.07
   4  10   6  103.36  150.02
  -6  14   6   97.35   92.55
   4  14   8   33.17  111.93
  -6  18   8   48.61   76.00
   5 -11  -5   61.16   99.98
  16  -6   0  243.02  174.61
 -19  -5  -7   19.78  117.02
 -22  -2  -6  190.69  141.22
 -21   3  -3  619.89  196.23
 -10   4   0 7388.83  337.21
  17   7   7   27.77  126.41
 -20  12   2  243.53  104.88
  -2 -10  -6  238.69  160.54
 -12  -6  -6  409.77  182.08
 -15  -3  -5  231.88  181.09
 -18   0  -4   41.29  173.20
 -14   2  -2  310.40  203.01
  17   3   5   96.17  159.76
   4   6   4 1657.84  227.14
  14   6   6   64.00  154.03
  -6  10   4  306.36   83.57
  14  10   8  428.01  158.91
   2  -8  -4 3240.08  207.08
  -5  -7  -5 1157.62  200.64
  -8  -4  -4 1491.57  235.50
 -23  -3  -7   56.23  106.37
 -11  -1  -3  467.46  216.23
  -7   1  -1 4451.98  282.20
 -25   5  -3   99.29  115.99
  11   9   7  193.79  155.10
 -13  11   3  595.12   78.39
   1  13   7  114.04  133.49
  18 -14  -4  186.80   53.98
  17  -1   3   32.78  160.56
 -22   2  -4  173.05  142.37
  14   2   4  305.06  203.12
 -21   7  -1 1368.05  203.81
   1   9   5  374.73  170.57
   8  12   8   41.40  122.78
 -24  14   2  139.21   84.75
 -20  16   4  117.69   60.97
  -1  -5  -3 2158.06  208.00
 -16  -4  -6  505.75  178.71
 -19  -1  -5   44.43  141.44
  11   5   5  106.50  192.84
  18   8   8   62.42  109.42
 -17   9   1  438.51  137.33
   7  -1   1 3725.94  252.79
 -26   4  -4   43.63   99.89
 -18   4  -2  611.85  201.61
   8   8   6 1010.82  208.14
 -25   9  -1   40.95  106.83
  -9  17   7   71.93   63.02
  -6  -8  -6  202.38  159.97
 -17  -5  -7  122.56  128.00
 -20  -2  -6  218.95  145.88
 -23   1  -5   94.57  127.58
 -15   1  -3  327.49  193.08
   4   2   2 3506.87  245.45
  18   4   6   86.66  134.08
  15   7   7   64.55  132.84
   5  11   7  159.34  148.36
  13  -7  -1  330.55  137.78
  -9  -5  -5  156.52  172.24
  17  -5   1  509.30  189.12
 -12  -2  -4  683.25  210.92
 -24   0  -6   14.18   92.51
  11   1   3  724.75  216.17
   8   4   4 1273.03  222.60
 -22   6  -2  181.65  138.82
 -14   6   0 4884.69  287.46
  12  10   8    8.73  115.16
 -21  11   1   66.12  100.13
 -21  -3  -7  103.62  111.98
  18   0   4  248.86  163.91
 -19   3  -3  138.99  147.17
  15   3   5  159.12  163.50
   1   5   3 2084.44  201.15
   2  14   8  128.62  116.52
 -16   0  -4  941.58  203.14
 -11   3  -1 1293.30  180.37
  19   5   7  -16.45  110.59
  12   6   6  783.68  190.19
   5   7   5  855.59  202.49
 -25  13   1   18.16   66.53
  16 -10  -2  224.65   87.77
   1  -9  -5  562.04  124.87
 -10  -6  -6  234.19  135.71
 -13  -3  -5  608.76  167.78
 -23   5  -3  145.78  113.59
 -18   8   0   29.95  106.21
  16   8   8   22.48   96.41
   9   9   7  146.01  133.32
  -5  15   7   30.56   72.40
  -8   0  -2  178.26  151.72
 -20   2  -4   90.11  117.56
   2  10   6   69.59  108.20
  13  11   9   16.46  100.43
   6  12   8    7.77  112.25
 -17  13   3   42.56   61.58
  -9  13   5  146.11   51.17
 -15   5  -1   91.20  130.74
  -2   8   4 2950.74  177.75
 -15  -5  -7  257.41  136.99
 -18  -2  -6   87.01  116.72
 -21   1  -5   12.91  101.86
 -25   3  -5   -1.87   76.03
   9   5   5  282.07  153.17
  13   7   7   35.80  113.22
  -1  13   7  102.32   95.26
 -21  15   3   87.74   57.23
   0 -10  -6 2019.40  178.27
  11  -3   1 1305.27  177.52
 -22   0  -6   48.06   93.56
   8   0   2  116.26  150.89
 -12   2  -2  837.96  167.78
 -19   7  -1   90.37  121.86
   6   8   6   93.99  117.33
  10  10   8  248.76  127.08
  -8  18   8    5.66   54.61
  -3  -7  -5 1038.11  186.15
  14  -6   0 5264.25  272.15
 -19  -3  -7   15.22  107.18
 -23  -1  -7   99.95   94.93
  -9  -1  -3 1377.81  210.18
   5   3   3 4162.60  267.26
  17   5   7  216.79  133.66
 -23   9  -1  203.56  104.23
  -6  -4  -4 2910.07  244.24
  16   0   4  298.26  169.87
  13   3   5  654.89  189.00
 -16   4  -2 1191.81  201.90
  14   8   8   67.24  116.75
   3  11   7   65.48  122.03
  -4  16   8   65.90   71.71
  17  -9  -1  243.86  116.25
 -13   1  -3  765.05  203.69
 -20   6  -2  615.74  166.84
   2   6   4  971.89  180.02
  10   6   6  137.01  147.31
 -24   8  -2  456.42  128.82
  -5  11   5   51.25   79.73
  11  11   9   72.84  103.43
  11 -13  -5  298.93   30.14
  -7  -5  -5  700.26  187.55
 -10  -2  -4  337.41  182.54
 -17   3  -3  468.95  174.43
  18   6   8  117.14  106.16
   7   9   7  172.83  141.71
 -14  10   2 1777.13  130.52
   0  14   8   61.37  101.34
 -14   0  -4   32.74  160.55
   9   1   3 1086.12  204.05
  17   1   5  328.37  155.46
  14   4   6 1000.10  189.05
 -21   5  -3  100.28  129.42
 -25   7  -3  184.98  120.03
  15   9   9   55.27   99.85
 -18  12   2  130.89   87.45
 -22  14   2  114.81   75.01
  -8  -6  -6  203.68  161.16
  15  -5   1  543.52  179.79
 -11  -3  -5  128.15  161.29
 -15  -1  -5  165.22  153.74
 -18   2  -4  139.03  141.88
 -22   4  -4  516.99  149.21
   6   4   4 2539.79  242.37
  11   7   7  194.94  140.54
  -1   9   5  574.61  144.55
   4  12   8  881.60  166.14
  18  -8   0   22.39  115.01
 -13  -5  -7  616.57  163.53
 -12  -4  -6  360.60  158.36
 -16  -2  -6   79.29  130.78
 -20   0  -6    2.96  113.98
 -19   1  -5   60.24  128.42
 -24   2  -6   74.10   89.75
 -23   3  -5  192.76  116.04
   8  10   8   37.41  117.48
 -17  -3  -7   41.16  112.61
 -21  -1  -7   69.60  100.93
  18   2   6   63.08  122.58
  15   5   7  335.21  144.47
   3   7   5 1310.46  191.13
 -23  13   1   74.33   79.02
  16  -4   2 1292.40  183.21
  13  -1   3  671.15  197.98
  10   2   4  267.65  184.06
  12   8   8   20.51  111.22
 -19  11   1  503.24  118.19
   5  13   9   41.77   94.60
  -8  14   6  245.51   72.82
  19   3   7   -0.44   98.73
   7   5   5  604.74  181.50
  16   6   8   14.39   98.38
 -11   7   1  797.57  127.91
 -15   9   1  277.01  121.42
   9  11   9   39.85   97.26
 -24  12   0  241.88  100.43
  -4  12   6  548.81  107.94
 -12  16   6   74.84   36.55
  17  -3   3  551.81  168.38
  14   0   4   64.54  157.58
  13   9   9  131.50  110.22
   0  10   6 1881.00  187.29
  11   3   5   87.40  155.97
 -16   8   0  182.49  116.45
   4   8   6  182.54  144.15
 -21   9  -1   87.23  100.91
  18  -2   4  126.70  130.79
  15   1   5  142.12  143.06
 -12   6   0 1128.28  168.86
   8   6   6  198.53  146.20
 -23   7  -3  341.23  130.24
 -22   8  -2   89.88  108.71
   8 -10  -4  308.87   49.54
 -23   1  -7   51.35   86.92
  12   4   6  366.16  153.09
 -25   5  -5   -5.28   83.80
 -24   6  -4   20.27   88.74
 -18   6  -2  318.64  156.15
 -17   7  -1  156.82  143.57
   5   9   7  198.88  129.43
   1  11   7  359.78  128.19
   7 -11  -5  289.22   67.67
 -19  -1  -7   88.02  112.66
 -18   0  -6  193.01  136.66
 -22   2  -6   80.64  102.11
  16   2   6  138.39  125.09
 -21   3  -5  351.70  136.70
 -20   4  -4  337.94  139.93
  -8   4   0 1293.82  137.72
 -19   5  -3  501.51  164.84
 -13   5  -1 2183.41  213.43
   9   7   7  246.14  133.51
  -7  15   7   59.60   59.78
 -11  -5  -7   68.20  124.85
 -15  -3  -7  146.64  113.81
 -14  -2  -6  134.19  123.65
 -17   1  -5  192.88  126.49
 -16   2  -4  430.62  144.46
  -4   2   0 4346.36  169.89
 -15   3  -3  392.76  147.19
  -9   3  -1  758.12  149.01
 -14   4  -2 1824.57  201.55
  13   5   7  549.54  136.16
   6  10   8   53.57   95.51
   2  12   8   71.29   90.19
   2 -10  -6  111.57   88.48
  -2  -8  -6  292.54  113.88
  -6  -6  -6  149.20  129.78
 -10  -4  -6  613.44  147.12
  -9  -3  -5  248.86  146.17
 -13  -1  -5  264.76  140.86
 -12   0  -4 1019.53  177.44
 -11   1  -3  936.03  167.79
 -10   2  -2  443.92  143.78
  17   3   7   21.12   88.73
  14   6   8   50.84   93.26
  10   8   8   46.33  103.82
 -22  18   4   40.04   35.72
   7  -5  -1  223.64   79.72
   7  11   9    0.00   81.09
   3  13   9   24.56   75.10
   4  -8  -4  790.28   93.67
  15   7   9   31.19   85.03
   5  -7  -3 1054.27   71.91
   1  -5  -3 2175.07  137.76
   8  -4   0 1108.29  137.48
 -24  16   2   23.96   47.84
  10  -8  -2  882.11   79.81
  12  -6   0 1234.50  137.86
 -24   4  -6   94.05   84.00
 -10  18   8   14.62   41.51
  15  -9  -1  820.14  116.34
  16  -8   0  656.66  142.68
  17  -7   1  449.69  159.68
  18  -6   2  276.68  137.14
   2  -4  -2 2276.66  108.73
  14  -4   2 1327.24  191.19
  15  -3   3 1123.85  194.26
  11  -1   3  579.36  178.66
  12   0   4  988.67  194.62
 -21   1  -7   57.88   87.93
   2   2   2 2797.84  179.68
   8   2   4 2163.77  218.56
 -23   5  -5   84.49   88.81
 -24  10  -2  101.42   89.46
 -23  11  -1   46.44   74.49
  14 -10  -2  851.79   93.25
  16  -2   4  375.68  157.30
 -17  -1  -7   64.01  105.66
  17  -1   5  231.25  133.68
  13   1   5  174.29  151.36
 -20   2  -6  106.25  106.75
   3   3   3  746.68  166.57
   9   3   5  384.82  168.07
   4   4   4 1228.81  176.98
 -22   6  -4   50.26   89.97
 -22  12   0   54.59   75.71
  18   0   6  102.26  115.12
  14   2   6  114.14  124.04
 -19   3  -5  197.57  123.02
  15   3   7  109.77  110.89
  10   4   6  659.16  160.71
   5   5   5  691.77  160.41
  11   5   7   55.26  121.19
   6   6   6   52.56  129.88
 -21   7  -3   40.07  100.87
 -21  13   1  239.03   83.63
 -20  14   2  487.03   86.62
 -13  -3  -7  234.86  127.79
 -16   0  -6   14.48  112.69
 -18   4  -4  107.48  118.38
  16   4   8   -6.81   85.06
  17   5   9   19.95   71.22
  12   6   8  152.64  113.40
   7   7   7  182.75  119.64
 -20   8  -2  173.59  114.83
 -19  15   3  232.77   58.17
  13 -11  -3  353.95   56.27
 -12  -2  -6  519.05  148.92
 -15   1  -5  167.71  134.11
 -17   5  -3  226.75  134.05
  -1   5   3 2137.59  149.84
   0   6   4  547.41  136.51
   1   7   5 1082.26  159.55
  13   7   9   71.19   99.90
   2   8   6  263.27  135.22
   8   8   8  150.99  116.08
 -19   9  -1  572.16  135.98
   3   9   7  202.38  114.22
   9   9   9  173.34  109.53
 -18  16   4  138.92   41.60
  17 -13  -3   81.02   59.54
  -9  -5  -7  187.63  132.22
   4  10   8  425.40  120.75
   5  11   9   -0.14   78.97
 -17  17   5  138.60   25.14
 -11  -1  -5  613.42  163.64
 -20   0  -8   18.21   70.12
 -14   2  -4  145.00  146.17
 -23   3  -7   38.88   68.63
 -16   6  -2  854.95  157.52
  -8  -4  -6  614.87  159.07
 -22   4  -6   63.27   82.80
  -2  10   6  105.37  102.35
 -17  11   1  134.08   87.55
  -1  11   7  334.66  106.72
   0  12   8  173.11   94.52
   1  13   9   46.76   70.42
 -19   1  -7   55.35   94.59
 -13   3  -3 1385.10  201.92
 -15   7  -1  833.95  163.60
 -24   8  -4   20.16   79.82
  -4  -6  -6    7.85   99.84
  -7  -3  -5  402.82  149.60
 -10   0  -4  138.99  148.44
 -21   5  -5   23.79   88.36
 -23   9  -3  165.96   97.42
 -15  -1  -7  942.96  159.29
  16   0   6   14.05   96.66
  17   1   7   47.03   89.64
 -18   2  -6   54.63  102.36
  18   2   8   18.92   78.53
 -12   4  -2 1734.83  184.05
  15   5   9   12.14   80.57
  -4   8   4  926.50   99.90
 -16  12   2  153.38   73.12
  -4  14   8   18.35   61.19
  18  -4   4   37.64  102.68
  15  -1   5  120.20  120.52
  12   2   6  448.37  138.82
  13   3   7  231.56  118.32
  14   4   8   30.88   88.66
 -20   6  -4  442.59  125.11
 -14   8   0  128.94   98.21
 -22  10  -2  103.43   88.36
  -5  13   7  230.56   68.65
 -24  14   0   27.10   57.58
  16 -14  -4  325.10   45.02
   0  -8  -6   25.62   91.70
  17  -5   3  126.91  127.66
  14  -2   4  207.70  144.08
  -9   1  -3 1247.49  171.55
  11   1   5  590.29  158.09
 -17   3  -5  336.75  129.50
   9   5   7  313.50  130.83
  10   6   8  269.57  112.56
  11   7   9   26.01   90.46
  16  -6   2  697.98  135.16
 -11  -3  -7  252.80  121.76
  13  -3   3 1872.76  200.28
  -6  -2  -4  519.52  145.90
 -14   0  -6  687.16  148.81
   8   4   6  573.13  143.24
 -24   6  -6  209.71   87.05
 -19   7  -3  692.31  136.13
   7   9   9   66.00   80.06
  -6  12   6  421.10   69.00
 -23  15   1  242.69   67.24
  10   0   4  104.37  123.02
 -21   3  -7  143.47   80.02
 -11   5  -1  167.37  107.55
   6   8   8   40.62   84.91
 -21  11  -1   70.73   69.10
  12  -4   2 1182.04  155.58
   7   3   5  530.24  129.50
 -16   4  -4  125.46  116.65
 -23   7  -5  176.29   78.10
   5   7   7   32.55   89.26
 -13   9   1 1339.28  112.37
 -15  13   3  276.00   52.32
  15  -7   1  212.92  103.43
   4   6   6   87.51   99.96
  -8  16   8   20.93   43.56
   4 -10  -6  220.95   70.83
 -17   1  -7   33.18   81.81
   6   2   4  636.43  127.42
  16   2   8    4.46   67.68
  17   3   9    6.03   57.38
 -22   8  -4   67.13   76.21
   2  10   8  216.78   88.35
  -7  11   5  430.13   60.58
 -20  12   0   29.28   67.70
   1  -7  -5  701.48  104.26
  -2  -4  -4 3018.02  179.44
  -5  -1  -3 2994.36  189.60
  15   1   7  496.84  114.37
 -15   5  -3  331.04  116.78
  13   5   9   47.79   73.59
  -5   7   3 1635.36   77.59
  11  -5   1  113.52  125.43
  17  -3   5  174.60  114.32
 -20   2  -8   68.50   75.15
 -12   2  -4  660.46  156.98
  12   4   8  402.44  118.67
 -23   5  -7   88.31   70.41
 -19   5  -5   89.36   96.63
   3   5   5 1747.58  164.36
   1   9   7  392.19   98.04
  14  -8   0   71.75  100.07
  -6  -4  -6   18.31  115.18
 -13  -1  -7  113.62  105.87
  -9  -1  -5  313.12  143.35
  14   0   6  410.31  125.45
 -16   2  -6   82.99  102.32
 -10   6   0 1935.41  146.32
   9   7   9   41.34   88.85
 -21   9  -3  189.27   97.39
 -17   9  -1  177.15  105.73
  -1  13   9   23.18   59.15
  -9  15   7  286.92   53.00
  17 -11  -1   48.35   69.03
  16  -4   4   87.09  116.92
   5   1   3 2846.32  198.28
  11   3   7   38.06   97.14
 -22   6  -6   76.98   79.80
 -19  13   1  120.75   71.43
 -21  17   3  117.83   41.77
  13  -1   5  263.39  130.60
 -19   3  -7    0.92   79.24
 -18   6  -4  187.63  109.72
 -14   6  -2  210.01  125.82
   8   6   8   25.03   85.10
   0   8   6   36.56   93.23
  -2  12   8   33.72   69.73
 -23  13  -1   66.47   69.56
  10   2   6   75.22  111.75
 -15   3  -5  130.32  113.43
   2   4   4 2524.98  176.44
  15  -5   3  128.43  122.53
  -9  -3  -7   55.05  105.63
 -12   0  -6   80.75  108.66
 -11   3  -3  615.53  148.46
  -7   3  -1  726.28  141.04
  15   3   9   89.33   77.51
   7   5   7   41.19   92.63
   5   9   9   26.58   78.15
 -20  10  -2  124.78   92.51
 -12  10   2  220.09   70.80
  12  -2   4  464.99  148.41
  17  -1   7   63.80   87.94
  -8   0  -4 2841.15  211.61
  12   6  10  106.82   85.12
 -21   7  -5   34.51   76.43
  -2  -6  -6  533.48  124.27
  -5  -3  -5 2055.07  180.62
  -4   0  -2   77.80  117.29
 -15   1  -7  693.74  137.33
   9   1   5  307.25  154.28
  14   2   8  107.04   89.64
 -18   4  -6  144.28  101.55
 -17   7  -3  957.75  145.87
   4   8   8   15.26   81.75
 -22  14   0  130.24   68.02
   5  -9  -5  736.15   90.71
  13  -9  -1 1226.44  117.73
  10  -6   0 2005.32  149.99
   7  -3   1  620.67  129.37
  16  -2   6   95.67   96.02
   6   4   6   20.91  102.23
 -21   5  -7   72.75   72.00
  11   5   9    5.34   74.92
  -1   7   5  734.05  122.18
 -23  11  -3   46.77   72.08
 -18  14   2  270.92   69.27
   2  -6  -4  734.95  104.85
  14  -6   2  311.00  137.36
  -1  -3  -3 1156.17  134.52
  13   1   7  130.31  102.22
 -18   2  -8   36.03   77.93
 -14   4  -4   41.52  115.75
 -13   7  -1  248.15  130.78
 -20   8  -4   41.43   88.75
   1  11   9   50.05   71.94
 -10  14   6  236.99   42.73
  16 -12  -2  163.47   65.30
  17  -9   1  170.96  115.65
  11  -3   3  635.80  148.82
  -8  -2  -6   63.83  110.24
   4   0   2   44.85  115.10
 -11   1  -5  621.35  147.28
  10   4   8  671.31  128.63
   3   7   7  114.15  102.87
 -19  11  -1  497.21  109.33
 -20  18   4  119.46   34.18
  -5  -5  -7   40.21   99.62
  15  -3   5  152.20  110.08
   8   0   4 2544.43  202.51
  17   1   9   73.46   70.08
 -17   5  -5   35.39   95.74
 -23   9  -5   94.47   74.54
  -6  14   8  537.51   80.73
 -11  -1  -7  522.81  127.20
  12   0   6    4.31   99.47
 -14   2  -6  505.86  130.85
   5   3   5 1867.90  174.76
 -10   4  -2 2592.97  188.81
 -20   6  -6  199.55   96.20
   7   7   9  135.87   95.81
  -4  10   6  380.55   75.16
   0  10   8   47.05   78.80
 -22  12  -2  174.45   89.88
 -14  14   4  577.40   37.81
  16   0   8  132.71   83.84
 -17   3  -7   44.01   88.33
   1   3   3 1095.75  129.99
   9   3   7   93.39   99.76
 -20   4  -8   36.68   59.75
 -16   8  -2  224.13  121.72
 -21  15   1  153.56   58.75
  -7   1  -3  629.71  143.48
  13   3   9   36.28   74.78
   2   6   6  549.11  105.38
   6   6   8  111.53   86.54
  -9   7   1 2080.75  109.40
 -19   9  -3  660.14  122.20
   2  -8  -6  181.43   75.90
  -1  -5  -5 1641.06  142.94
  14  -4   4   13.44   99.37
  -4  -2  -4 3168.79  191.63
 -13   5  -3 2520.92  197.42
  10   6  10   28.41   61.22
 -22  10  -4  121.33   70.15
  -8  10   4  107.46   34.57
  16 -10   0  334.13   88.03
  13  -7   1  261.26  106.77
  10  -4   2 2858.46  179.83
  11  -1   5  707.47  133.08
  15  -1   7  558.47  111.46
 -10   2  -4  342.99  120.84
  12   2   8    0.00   74.08
 -16   6  -4  239.26  100.59
 -19   7  -5  361.78   98.88
  -4  -4  -6   92.17   97.87
  -2   6   4  424.74   81.32
  -1   9   7   19.28   68.66
 -18  12   0   17.42   62.24
  -7  13   7   24.44   47.25
  -7  -3  -7   36.67   80.53
 -10   0  -6 2113.08  180.56
 -13   1  -7   91.28   88.54
 -16   2  -8   98.23   78.14
 -16   4  -6    1.39   84.09
 -19   5  -7    1.40   64.46
   5   5   7   33.77   86.39
 -21  13  -1   93.40   62.28
  14  -2   6  582.72  115.88
  15   1   9  147.61   71.39
   4   2   4 3255.58  187.28
 -12   8   0   64.43   76.25
  16  -8   2  252.00  118.70
  13  -5   3 2206.25  195.59
  11   1   7  468.89  120.99
  12   4  10   30.93   68.26
 -15   9  -1  455.43  108.77
 -18  10  -2  696.36  124.19
 -21  11  -3  181.89   86.49
 -17  15   3  415.53   53.93
  10  -2   4  373.89  142.78
  -6   4   0 2050.95  119.26
   8   4   8  108.13   92.35
   2   8   8  166.99   89.17
 -21   9  -5   29.91   68.65
 -20  16   2   66.00   44.48
 -23  17   1   81.49   47.74
 -13  17   7   78.70   19.93
  14   0   8   82.64   81.92
   7   1   5  375.56  134.98
  -9   5  -1 1764.81  158.29
   1   5   5 1274.22  140.14
 -18   6  -6  299.42  105.72
 -12   6  -2 1332.80  162.88
 -21   7  -7   30.73   61.41
 -15   7  -3  651.57  135.67
 -18   8  -4  928.35  138.40
  16  -6   4  341.62  117.99
  13  -3   5  648.85  142.22
 -15   3  -7  188.01  103.26
  11   3   9   26.68   75.10
 -18   4  -8   18.85   68.86
 -15   5  -5    8.71   96.22
   5   7   9    8.82   74.81
  -5   9   5  605.32   83.19
  -1  11   9   70.46   66.65
   9  -7  -1 2134.51  116.43
  10   0   6 2170.21  194.15
 -12   2  -6  557.26  130.74
 -12   4  -4  122.38  127.93
   4   4   6  550.13  125.40
 -10  16   8   44.15   38.11
  12 -10  -2  167.85   65.47
   6  -4   0 1867.50  126.88
  16  -4   6  148.90  100.77
  -9  -1  -7  103.63   99.71
  -9   1  -5  343.40  134.76
  -6   2  -2 3917.63  209.47
  -9   3  -3  747.38  144.07
   8   6  10   23.16   72.04
  -2   8   6  238.35   92.58
 -20  14   0  183.86   75.57
  -3  -5  -7  297.57   98.34
  -6  -2  -6  399.38  124.23
  13  -1   7  122.55   98.15
  -6   0  -4  400.34  132.24
   7   3   7  159.20  102.35
 -20   6  -8  106.97   69.05
 -20  12  -2   47.73   70.37
 -17  13   1  317.77   76.50
  15 -11  -1  416.48   88.52
   6 -10  -6   86.16   63.94
  12  -8   0  249.47  104.53
   0  -6  -6  269.73  109.60
   9  -5   1 1592.00  154.19
  16  -2   8   75.89   78.59
   3  -1   1 4157.96  185.26
  10   2   8  420.52  113.32
   1   7   7  247.53   95.34
 -20   8  -6   88.13   75.62
 -20  10  -4   25.31   69.90
  15 -13  -3  237.88   45.69
   9 -11  -5  316.45   42.30
  15  -9   1  765.21  134.03
   3  -7  -5  789.67  107.22
  12  -6   2 1487.64  158.62
   0  -4  -4  466.30  116.65
  13   1   9   26.66   70.47
 -14   2  -8  171.41   97.71
 -17   5  -7  231.42  101.71
   7   5   9   32.59   81.37
   4   6   8  138.87   92.98
 -17   7  -5  269.91  108.58
 -17   9  -3  343.27  115.44
 -17  11  -1   64.69   85.26
 -14  12   2  532.52   73.25
   9  -3   3  592.02  140.82
 -14   4  -6  737.20  139.12
  10   4  10   64.60   79.87
 -19  19   5   85.11   23.80
  15  -5   5  105.31  101.29
  12  -4   4  248.09  144.19
   0  -2  -2 4726.80  186.72
   9  -1   5  414.67  137.22
   6   0   4  187.90  123.13
 -11   1  -7  346.88  115.20
   3   1   3  567.36  137.88
 -14   6  -4  701.70  138.11
   1   9   9   37.51   71.16
 -22  10  -6   66.73   67.67
  -2  10   8  180.13   81.75
  -5  11   7  119.92   67.04
 -22  18   2   32.86   38.65
   6  -8  -4  318.09   55.03
   3  -5  -3 3827.38  144.48
  15  -3   7  142.01   91.53
  12  -2   6  356.52  118.72
 -14   8  -2  629.66  136.05
 -22  12  -4   55.74   67.53
  -8  12   6   82.16   44.22
 -22  14  -2  190.05   79.65
 -22  16   0  111.85   60.25
  12   0   8  248.29   99.51
   9   1   7  134.60  100.45
   0   2   2 4841.08  186.71
   6   2   6  269.13  119.51
 -11   3  -5  197.81  126.91
   3   3   5  636.99  133.01
 -16   4  -8   43.77   78.71
 -19   7  -7   62.38   73.32
  -5  -3  -7  574.62  118.35
  15  -1   9   95.36   71.28
  -8   0  -6  147.93  124.10
 -11   5  -3  488.03  133.12
 -19   9  -5  304.67  101.02
  -5  13   9   68.55   50.60
  12   2  10   20.20   63.20
   9   3   9   61.25   85.53
   0   4   4  484.76   94.98
   6   4   8  165.97  100.77
   3   5   7  265.23   90.71
 -16   6  -6  306.49  111.68
 -11   7  -1  424.71   97.64
 -19  11  -3  300.78  101.88
 -19  13  -1  212.81   74.66
 -19  17   3   47.77   35.79
  -8   2  -4 2982.29  196.53
 -13   3  -7  763.52  126.34
   0   6   6  122.44   84.41
   6   6  10   20.06   61.55
 -21   9  -7   48.12   55.73
  -8  14   8   10.73   41.32
 -19  15   1  162.57   56.54
  -5  -1  -5 1268.65  139.73
 -18   6  -8  151.56   72.72
   3   7   9   10.27   61.21
 -16   8  -4  271.68  102.20
 -11   9   1  935.97   87.09
 -21  11  -5    5.37   62.91
 -11  11   3  299.08   39.44
 -16  10  -2   33.01   81.14
  14  -8   2  206.08  100.24
  11  -5   3  670.10  122.45
  11  -1   7  412.52  103.26
  11   1   9   85.41   71.25
 -10   2  -6   55.93   92.90
 -18   8  -6  167.27   83.56
 -21  13  -3  239.05   79.51
   8  -2   4 3603.42  213.56
  -7  -1  -7  150.78   89.12
   8   0   6  183.09  102.44
   8   2   8  171.47   84.76
   8   4  10   63.67   70.51
 -15   5  -7   84.15   84.12
  -3   7   5 1298.31  108.25
  -3   9   7  284.73   77.22
 -16  12   0  860.66  101.97
  14 -10   0   95.48   80.25
  11  -7   1  463.91  115.79
  -5   1  -3 2823.85  188.43
 -12   2  -8   58.31   85.71
   5   3   7 1142.94  150.07
  -3   5   3 3085.79  123.02
 -13   7  -3  644.15  128.54
 -18  10  -4  208.74   96.69
  -3  11   9  195.03   66.82
 -11  15   7  178.22   39.31
   4  -8  -6  203.26   72.68
   8  -4   2 2310.53  164.58
   5   1   5 1148.72  150.01
   5   5   9   25.02   77.75
 -20  10  -6   28.99   64.03
 -16  14   2  332.01   59.15
 -21  17   1  206.29   56.05
   1  -5  -5 1386.62  131.69
  13  -1   9   46.47   69.28
  -8   6   0  321.67   93.39
 -17   7  -7  107.77   86.37
 -18  12  -2  127.52   87.86
  13  -5   5 1425.63  172.66
  13  -3   7  456.78  115.56
  -4  -2  -6  300.97  122.74
   5  -1   3 3169.75  194.99
  -7   1  -5  430.01  132.46
  10   2  10   90.75   83.23
 -14   4  -8  158.29   95.50
 -12   4  -6  426.94  122.34
   2   4   6  582.80  124.21
   2   6   8  295.75   98.55
 -13   9  -1 1087.53  142.63
 -21  19   3  119.36   37.32
  -1  -5  -7  481.74   93.69
  10  -2   6   32.35  101.67
  10   0   8   82.41   88.71
  -9   1  -7  157.15  110.62
 -20  12  -4  199.75   89.45
  -6  12   8   77.29   59.82
  16 -10   2  288.16   97.94
   7   3   9   31.92   75.92
 -19   9  -7  253.08   87.02
 -17   9  -5   67.71   84.76
 -15   9  -3   29.76   98.23
  -1   9   9   54.79   67.93
  -6  10   6  115.14   63.72
 -18  14   0  117.20   72.24
  10  -4   4 4099.66  244.47
  15  -3   9   81.41   68.82
   7   1   7  374.08  112.80
   2   2   4  827.01  127.31
 -16   6  -8   26.19   70.75
  -1   7   7  236.88   92.04
 -20  14  -2  324.35   90.76
 -16  16   4  198.50   33.49
  11  -9  -1 1015.60   98.52
  15  -5   7   91.89   86.93
  12   0  10   25.82   60.39
  -5   3  -1 6785.76  247.69
 -14   6  -6  163.32  102.64
 -12   6  -4 1255.13  161.08
   4   6  10    3.02   68.78
  14 -12  -2  546.25   69.77
   8  -6   0  321.59  100.87
  12  -2   8   82.77   82.29
   7  -1   5  511.66  135.42
 -11   3  -7  118.67  106.96
  -9   3  -5  501.01  137.25
  -7   3  -3 3167.52  199.55
   4   4   8   77.37   87.45
 -19  11  -5  143.17   80.56
  15  -7   5  591.99  125.45
  12  -4   6  289.70  112.68
  -6   0  -6  306.18  120.61
   9   1   9  248.20   96.07
  -1   5   5 1055.17  124.27
 -18   8  -8  156.80   75.69
 -17  11  -3  458.01  107.25
 -15  11  -1  675.59  118.61
  17 -15  -3  342.75   46.69
  16 -12   0  318.32   93.51
  13  -9   1 1532.87  150.69
  -3  -3  -7  113.10   97.40
   5  -3   1 6888.37  255.62
  -4   0  -4  557.13  126.59
   4   2   6  496.84  129.57
   1   7   9  125.36   85.88
 -16   8  -6   76.38   85.16
 -20  16   0   79.50   59.52
 -18  16   2  136.80   51.99
  10  -6   2  539.07  123.08
  -1  -3  -5  439.90  115.95
   9  -1   7   66.84   92.58
  -2   0  -2 4741.19  196.30
   6   4  10   18.46   71.17
 -13   5  -7  484.87  118.71
 -14   8  -4   98.10  100.09
 -21  13  -5  144.54   66.91
  14  -4   8  101.17   79.05
   7  -3   3 3353.44  205.27
 -10   2  -8  362.84  110.55
   6   2   8  207.55   97.87
   1   5   7  526.27  109.27
 -12   8  -2  269.42  124.70
 -18  10  -6  179.51   88.91
 -19  13  -3  145.19   83.43
  -9  13   7  211.48   48.14
  12  -6   4 1473.09  174.79
  11  -1   9   39.57   71.34
   2   0   2 4808.54  200.23
 -11   5  -5   73.09  107.08
  14  -6   6  126.80   94.69
   1  -3  -3 1273.39  104.98
   9  -3   5  571.27  139.10
  -5  -1  -7  602.99  113.74
   4   0   4  721.23  127.92
  -8   2  -6  142.49  111.09
   8   2  10  126.94   80.89
   3   5   9  277.43   86.01
 -15   7  -7   32.67   80.92
 -10   8   0  561.06   89.30
 -16  10  -4   85.11   84.06
 -17  13  -1  163.62   74.51
   7  -9  -5  752.10   67.16
   4  -6  -4 1966.51  105.27
  11  -3   7   82.55   81.06
   6   0   6  412.00  107.92
 -12   4  -8  321.49   93.93
  -9   5  -3  460.23  108.59
  -2   8   8  164.27   73.12
 -20  12  -6   34.85   55.32
 -21  15  -3   79.25   61.86
  13  -3   9   31.91   59.17
   8   0   8   31.11   72.77
 -13   7  -5  147.64   90.94
 -17   9  -7  181.32   77.06
 -15  13   1  122.69   58.22
 -20  18   2  103.99   41.75
   3   3   7  117.45   84.13
  15 -11   1  384.20   90.28
  12  -8   2  197.64   98.53
  14  -8   4   28.91   78.65
  -3  -1  -5  607.44  105.42
  -7   1  -7  180.59   87.92
  -1   3   3 1105.86   98.03
   5   3   9  503.20   99.03
 -19  11  -7   63.46   56.86
   9  -5   3  573.47  113.29
  11  -5   5  111.97   96.44
  13  -5   7  535.11  106.48
   0  -4  -6   37.57   74.02
  -7   5  -1  232.61   92.72
 -16   8  -8   43.05   63.86
 -15   9  -5   72.93   78.28
   8  -2   6  196.56  111.99
  10  -2   8  284.63  102.47
  12  -2  10   20.88   59.67
 -12   6  -6  529.04  124.41
   0   6   8   40.16   69.51
   2   6  10   46.17   70.29
 -11   7  -3  915.48  134.80
  -8   8   2 4443.58  134.94
  -7  11   7  169.39   52.83
 -20  14  -4  350.51   87.59
 -22  20   2   42.52   33.62
  13 -11  -1  251.78   66.88
  10  -8   0  391.63   94.65
   6  -2   4 1023.86  144.83
   7   1   9  306.29  100.72
  -9   3  -7   48.10   89.31
  -2   6   6  600.60  104.65
 -18  10  -8    0.48   52.79
 -17  11  -5   99.61   88.12
 -16  12  -2  320.65  103.84
 -17  15   1  418.46   69.34
 -12  16   8  103.51   34.92
  16 -14  -2  285.99   54.78
   5   1   7  572.71  125.69
  -8   4  -4 1065.07  150.95
 -13  13   3  123.27   38.41
  13  -7   5  319.17  112.04
   7  -5   1  210.65  113.75
  12  -4   8  276.46   95.37
  -5   1  -5 1216.36  151.08
   3   1   5  632.65  124.18
  -4   2  -2 4125.40  199.15
   4   4  10   32.07   64.40
 -14   8  -6  792.85  134.43
 -13   9  -3  785.48  135.78
  -3   9   9  147.36   73.65
 -19  13  -5   31.89   67.21
 -18  14  -2  247.47   87.69
  14 -10   2 1555.01  158.43
  10  -4   6  187.21  108.21
  -2  -2  -6  770.88  126.82
   9  -1   9   36.97   77.47
   2   4   8  108.23   86.01
 -11   5  -7  122.70   97.32
  11  -7   3  583.85  117.07
   7  -1   7  346.19  113.15
  -8   2  -8  104.39   88.64
 -10   6  -4  561.90  135.38
 -16  10  -6  250.27   97.76
  -9  11   5  240.13   40.70
 -19  17   1  311.19   67.39
  14  -6   8  460.55  101.73
   8  -4   4 1084.72  152.17
  -1  -1  -3  429.60  112.24
   6   2  10  154.64   89.48
   0   4   6  465.91  116.63
 -13   7  -7   77.67   89.70
  -9   7  -1 1893.63  153.75
  -5   9   7  187.93   56.95
 -15  11  -3  571.38  115.34
 -14  12   0   46.17   70.01
 -20  16  -2   85.08   63.95
 -20  20   4   18.92   24.63
   8 -10  -6  247.60   59.47
  12  -6   6  510.30  119.97
   2  -4  -4 2855.66  152.04
  11  -3   9   57.97   73.26
   4   2   8  254.33   99.21
  -7   3  -5  782.11  141.32
 -10   4  -8  608.68  124.10
  -1   7   9  136.48   78.01
 -18  12  -6   90.30   71.19
 -10  14   8   43.18   43.30
   5  -7  -5  310.31   79.05
   9  -3   7    8.99   94.85
   5  -1   5 1290.35  154.58
  -4   0  -6   79.40  101.93
   8   0  10   10.41   68.05
 -12   8  -4   81.00  104.03
 -15   9  -7  100.22   85.81
 -17  13  -3  113.64   85.69
 -21  19   1   65.70   46.78
  13  -5   9  109.07   76.53
   1   1   3  508.30  114.22
   1   5   9   40.07   71.65
 -12   6  -8  298.16  105.90
 -17  11  -7   23.90   64.37
  15 -13  -1  172.30   68.91
  12 -10   0   75.21   86.88
  14  -8   6  380.97  106.37
  10  -2  10   39.94   72.44
   6   0   8   97.76   88.70
   2   2   6  544.87  125.48
  -6   4  -2  417.30  120.67
  -9   5  -5  161.90  118.71
  -3   7   7  101.23   74.45
 -14  10  -4  138.44  106.95
 -16  14   0  100.78   72.50
 -19  15  -3   50.70   61.94
   9  -7   1 2379.92  165.44
  10  -6   4  465.94  134.92
  11  -5   7   64.92   85.96
  -6   2  -6  593.94  130.74
 -14   8  -8   49.88   78.27
 -11   9  -1 1034.47  127.06
  -8  12   8   12.67   45.68
 -19  13  -7   87.77   64.26
 -15  15   3   90.82   38.80
   7  -3   5  561.89  135.98
  -3  -1  -7  589.22  116.89
   3   3   9   10.33   76.17
 -11   7  -5  383.04  123.28
 -16  10  -8   28.12   62.93
 -16  12  -4   31.89   76.43
 -18  16   0  159.95   69.46
   6  -4   2  412.67  106.19
  12  -4  10   88.93   67.88
   8  -2   8  193.23   99.45
  -3   1  -3 1405.15  140.78
  12  -8   4  205.82  112.38
  13  -7   7   56.77   82.15
   4   0   6   80.36  103.11
   5   1   9   68.75   79.97
  -8   4  -6  720.14  137.85
  -2   4   4 2807.16  142.79
  -1   5   7  387.76   89.32
  -8   6  -2 1548.65  139.40
 -15   9  -9   19.67   63.14
 -13   9  -5  311.32  113.79
 -13  11  -1  181.46   87.42
 -18  14  -4  177.60   86.78
 -20  18   0   37.95   48.75
  10  -4   8  545.64  108.37
   0  -2  -4  220.57   83.76
  -5   1  -7  761.21  119.30
  -7   9   5  655.04   65.17
  -6  10   8  131.06   58.93
   6  -8  -6   97.51   55.01
   3  -5  -5 2338.94  137.95
   9  -5   5  223.56   95.07
   3  -1   3 1184.47  122.14
 -10   6  -6  113.77   90.83
 -15  11  -5  208.12   87.03
 -15  13  -1  339.40   86.65
 -17  17   3  738.40   65.28
  14 -12   0    4.83   68.30
  11  -9   1  431.79   91.74
   6  -2   6   11.11   91.68
   2   4  10    4.54   60.37
  -4   8   8   55.36   59.76
 -10  10   2 2397.38  101.85
  14 -10   4   82.28   81.94
   8  -6   2 2366.83  162.92
   4   2  10   53.87   73.54
  -9   5  -7  429.84  107.09
 -14  10  -6  511.31  108.81
 -19  15  -5  140.10   74.61
 -17  15  -1   67.74   61.06
 -19  19   3  109.24   38.92
  11  -7   5  294.81  112.69
   9  -3   9   38.03   69.55
   3   1   7  588.92  114.17
 -16  12  -6   30.31   66.10
  11  -5   9   91.71   74.97
   8  -4   6  863.54  142.52
   6   0  10   47.84   74.60
   0   2   4   62.29   78.30
  -7   5  -3  632.64  127.43
  -2   6   8  170.05   73.53
 -11   7  -7  183.64  103.63
 -12  10  -2  100.96   92.99
 -18  14  -6   36.69   63.51
  13  -9   5  185.03  101.61
   1  -3  -5  593.09  115.36
   5  -3   3 4466.62  226.07
  -8   4  -8  103.40   93.51
  -5   7   5  443.52   71.02
 -13   9  -7  153.43   97.55
 -14  12  -2  670.77  125.02
  13 -11   1  303.01  109.65
   4  -6  -6  127.75   80.18
  10  -6   6  130.41  106.70
   8  -2  10  192.04   91.52
   5  -1   7  644.84  135.46
   0   4   8  398.57  109.08
 -10   6  -8  142.25   97.23
 -15  11  -7  189.75   90.95
  -7  11   9   68.13   57.03
 -12  12   2  144.44   52.74
 -17  13  -7   50.12   64.67
 -16  14  -2  357.27  100.85
  10  -8   2 1328.21  149.99
  10  -4  10   89.38   73.06
  -4   2  -4 2861.00  188.37
  -9   7  -3 2271.27  186.59
 -12   8  -8  137.81   94.64
 -14  10  -8   91.14   79.84
 -18  16  -2  136.17   81.87
  12  -8   6  246.12  104.95
   7  -5   3  703.07  133.31
   7  -3   7   84.31   96.01
   2   0   4   43.07  103.81
   2   2   8  188.57   99.98
 -11   9  -3  416.34  127.00
  -5   9   9   72.48   66.71
 -16  12  -8  221.73   84.54
 -12  14   6  170.82   26.19
 -20  18  -2   57.76   55.11
  11 -11  -3  400.01   29.86
  12  -6  10   62.70   65.21
   2  -4  -6 1207.72  133.50
  -6   4  -4 2055.21  175.10
  -3   5   5 2360.95  147.67
  -3   7   9   21.58   64.83
 -13   9  -9   93.62   72.12
 -13  11  -3  602.90  122.06
 -14  14   2   92.53   55.37
  15 -13   1  177.02   79.47
  12 -10   2  767.69  137.54
   9  -5   7  355.90  112.81
   4   0   8  233.30  106.07
  -8   6  -4  660.09  138.83
 -15  13  -3  170.63   92.37
 -17  15  -3  441.45  105.01
 -16  16   2  177.36   58.12
   8  -8  -2 4109.20  124.47
   9  -7   3 2411.36  193.49
  11  -7   7  172.50   97.00
   4  -2   4 2829.54  188.62
   6  -2   8  248.82  106.58
  -3   1  -5  441.02  131.62
  -1   3   5  445.68  105.32
  -1   5   9   85.60   75.49
 -10  12   6   93.59   39.83
 -19  17  -3   56.55   67.43
 -18  18   2  252.31   60.17
 -20  20   2   58.45   43.15
  14 -14  -4  570.22   34.01
   0  -2  -6 1790.03  149.67
  -5   3  -5 1610.51  165.59
   1   3   9   51.65   79.54
 -10   8  -4  314.57  135.42
 -12  10  -4  273.64  113.78
  14 -12   2  760.11  131.23
   6  -4   4 1978.59  174.55
   8  -4   8  147.85   96.57
   3   1   9  140.71   90.15
  -7   5  -5  452.69  133.57
  -8  10   6  261.12   60.93
 -14  12  -4  458.23  114.76
 -16  14  -4  192.60   90.64
 -18  16  -4  287.77   97.31
  10  -6   8  113.58   86.17
   1  -3  -7  186.36   95.75
   5  -1   9  117.62   91.19
  -2   0  -6  756.07  138.77
   1   1   5  302.28  112.81
  -9   7  -5  467.14  131.37
  -7   7   1 1947.34   99.53
  12  -8   8  185.64   94.85
   8  -6   4  796.86  146.22
   7  -3   9  120.95   90.37
  -4   2  -6  455.58  124.12
  -6   8   6  196.52   72.24
 -11   9  -5  133.97  107.10
 -13  11  -5  268.84  107.95
 -15  13  -5  113.86   87.48
 -17  15  -5  212.50   87.54
  13 -11   3  348.41  105.36
   9  -5   9   36.07   74.53
  -1  -1  -7  180.97  102.33
   3  -1   5  441.30  131.02
   2   2  10  246.89   98.94
  -6   4  -6   69.30  104.91
   0   4  10   33.53   70.43
  -8   6  -6  216.69  114.40
  -4   6   6  231.49   86.65
  10  -8   4  165.03  120.44
   5  -5  -1   92.69   44.44
   5  -3   5 2092.65  183.93
   4   0  10   36.14   77.00
  -3   1  -7  485.48  117.21
 -10   8  -6  221.92  111.18
  -9   9   1 3274.55  137.32
 -12  10  -6  120.04   98.64
 -14  12  -6  405.96  113.79
 -16  14  -6  182.62   87.89
 -17  17   1  256.36   66.57
 -19  19   1 1211.88  110.60
  17 -17  -5  205.94   20.78
  11  -7   9   50.46   80.22
   6  -2  10   69.78   81.16
  -5   3  -7  652.96  134.22
  -2   4   6 1134.06  119.08
  -7   5  -7   23.64   90.89
  -9   7  -7  220.53  107.32
 -13  13   1  982.43   94.29
 -17  15  -7   16.67   63.61
  12 -10   4  381.60  103.31
   7  -5   5  827.25  134.65
   8  -4  10   85.92   71.68
   0   2   6 1884.54  153.51
  -6   4  -8  110.16   83.90
 -11   9  -7   97.06   85.70
 -13  11  -7  106.76   81.92
 -15  13  -7   66.49   74.78
   9  -7   5  480.57  117.60
  10  -6  10   80.51   65.08
   2   0   6  714.89  124.79
  -8   6  -8   34.05   75.94
 -10   8  -8   71.77   80.89
 -12  10  -8   54.65   74.55
 -14  12  -8   24.77   61.67
 -16  14  -8   52.91   57.95
 -20  20   0  388.61   78.75
 -18  18   0   24.31   56.96
  13 -13  -3   64.77   37.77
  10 -10  -2 2355.73  102.89
   6  -4   6    7.57   91.84
  -5   7   7  102.51   62.56
  -7   9   7   98.50   55.20
 -14  14   0  377.09   84.43
 -16  16   0 1060.33  110.01
   8  -6   6  363.97  108.40
   1   1   7  201.31   91.75
  -1   3   7  210.91   89.92
  -3   5   7  336.81   88.58
  -9  11   7  249.19   54.64
  16 -16  -4  163.32   34.73
  12 -10   6  120.83   94.19
  10  -8   6  143.97  101.46
   7  -7  -1 1770.23   90.72
   5  -3   7  692.70  134.03
   3  -1   7  391.29  115.55
 -11  13   7  142.91   43.18
   7  -5   7   65.18   95.80
  -8   8   0 1358.96  109.43
 -15  15  -1  433.10  109.84
 -18  18  -2  958.10  131.25
  11  -9   7  116.93   91.28
   9  -7   7  223.80  102.57
   0   2   8   82.79   87.06
  -4   4   0 3386.71  141.53
  -2   4   8   71.74   78.90
  -6   6   0 1618.68  116.95
 -13  13  -1  976.86  136.56
 -13  15   7   97.54   33.36
 -16  16  -2  158.04   93.25
  15 -15  -3  132.75   42.51
  12 -12  -2  269.40   60.18
   6  -4   8  115.67   95.71
   4  -2   8   88.48   93.36
   2   0   8   71.13   93.27
  -2   2   0 2381.36  105.06
  -4   6   8  122.99   85.34
 -11  11  -1 1695.12  160.97
 -14  14  -2  236.69  110.40
 -17  17  -3  296.79  101.86
   9  -9  -1 3320.72  147.54
  10  -8   8   71.28   81.83
   8  -6   8   39.82   85.25
  -9   9  -1 3488.62  198.95
  -8  10   8  108.51   64.82
 -15  15  -3  222.40  106.99
 -18  18  -4   53.55   68.35
   7  -5   9  130.81   93.01
   5  -3   9  251.89  106.81
   2  -2   0 2820.06  110.97
   3  -1   9  284.55  104.92
   1   1   9  141.18   96.23
  -1   3   9   88.17   82.17
 -12  12  -2  412.72  130.09
 -10  12   8   89.75   53.98
 -13  13  -3  153.17  111.58
 -16  16  -4  143.84   94.02
 -17  17  -5  152.67   87.56
   9  -7   9  142.25   86.85
   6  -6   0 1308.44  110.94
   4  -4   0 2942.45  132.71
  -3   5   9  249.52   95.39
  -5   7   9   50.77   68.87
 -11  11  -3  353.54  133.43
 -14  14  -4  451.51  117.22
 -15  15  -5  323.48  108.34
 -16  16  -6  336.29  104.09
  13 -13  -1  562.22   92.86
   8  -8   0  973.70  110.37
  10  -8  10   78.30   73.52
   8  -6  10   28.40   72.34
   6  -4  10   19.21   77.53
   4  -2  10   50.86   80.16
   2   0  10   44.44   83.21
  -5   5  -1  176.41  107.84
  -8   8  -2 4647.61  233.42
  -7   9   9   78.00   55.53
 -12  12  -4  315.75  119.60
 -13  13  -5  273.66  113.96
 -14  14  -8   46.50   73.19
 -14  14  -6  308.46  110.29
 -15  15  -7   72.88   76.73
 -15  17   7   52.29   20.87
  10 -10   0 5488.22  230.07
   0   2  10   92.24   82.07
  -2   4  10    7.51   72.97
  -9   9  -3  250.69  128.73
 -10  10  -4  580.17  138.10
 -11  11  -9  129.10   91.07
 -11  11  -7  213.15  114.30
 -11  11  -5  446.15  128.13
 -12  12  -8  100.40   90.94
 -12  12  -6  240.49  114.48
 -13  13  -7  125.59   92.79
 -12  14   8   40.32   43.01
 -10  10  -8  249.99  113.78
 -10  10  -6  379.42  126.71
  -9   9  -7  201.15  115.67
  -9   9  -5  120.66  117.23
  -9  11   9   29.41   51.33
  -8   8  -4  260.26  131.35
  -7   7  -3  380.87  128.43
  -6   6  -2  256.92  127.52
  -3   3  -1  833.76  117.95
   5  -3  11   17.07   72.46
  12 -12   0  193.20  103.10
  15 -15  -1  426.01   79.84
  -8   8  -8  124.81  106.46
  -8   8  -6  847.11  148.70
  -7   7  -7  141.48  112.75
  -7   7  -5  111.51  125.28
  -5   5  -3 1685.81  167.34
  -4   4  -2 1633.79  144.93
   5  -5   1  496.95  116.35
   7  -7   1 1919.82  157.22
  14 -14   0  592.36  108.96
  -6   6  -8  781.32  152.48
  -6   6  -6  207.22  123.91
  -5   5  -7  153.13  112.71
  -5   5  -5  732.30  148.25
  -4   4  -8   98.12   96.61
   3  -3   1  439.99  108.38
  13 -13   1  600.57  123.63
 -14  16   8   31.27   30.94
  -4   4  -6  600.96  142.22
  -4   4  -4 1037.15  146.77
  -3   3  -7  357.85  125.65
  -3   3  -5  271.90  134.89
  -3   3  -3  380.41  123.13
   6  -6   2  346.43  125.59
  -2   2  -4  390.39  121.36
   7  -7   3  271.11  125.66
  13 -13   3  547.65  115.68
   5  -5   3 1570.37  157.55
   8  -8   4  429.56  139.35
  10 -10   4  750.35  146.81
  12 -12   4  546.29  134.15
 -20  22   2   91.55   43.48
   3  -3   3  297.32  106.28
   9  -9   5  158.76  104.24
  11 -11   5  291.93  103.74
 -19  21   3   84.09   37.74
   0   0  -2   27.83   81.86
   4  -4   4  912.28  127.52
   5  -5   5  148.55  108.37
   7  -7   5  103.28  108.87
   8  -8   6  404.27  112.72
  10 -10   6  392.50  108.80
 -19  21   1   61.56   46.16
   1  -1   3   81.31   90.62
   3  -3   5  112.04  102.12
   4  -4  -6  308.62   89.60
   7  -7   7  127.56   93.53
  10 -10   8  248.31   97.16
 -15  17  -7   65.04   64.59
 -14  16  -8   57.26   61.55
   0   0   2   20.95   78.27
   4  -4   6  983.42  140.76
   5  -5   7   37.52   91.24
   6  -6  -6  101.95   67.60
   6  -6   8  478.34  114.97
   8  -8   8   76.06   83.81
   9  -9   9  197.48   89.74
 -18  20   0   54.73   51.04
 -18  20   2  123.23   46.93
 -17  19  -3  156.06   74.62
 -16  18  -4  171.90   81.66
   0   0   4 7229.50  279.01
   1  -1   5  692.08  116.71
   2  -2   6  818.48  130.09
   3  -3   7  671.25  124.23
   4  -4   8  504.84  117.65
   5  -5  -5  582.36   85.80
   5  -5   9  273.66  103.60
   7  -7   9  123.38   87.48
   8  -8  10  532.33  116.64
 -15  17  -5  183.11   84.69
 -14  16  -6   85.19   77.60
 -13  15  -7   60.09   77.45
 -12  14  -8   29.37   73.04
 -11  13  -9   47.86   75.69
   0   0   6   26.66  105.07
   1  -1   7  174.01  109.35
   2  -2   8  310.27  116.48
   3  -3   9   73.91   99.76
   4  -4  -4 1060.12   94.14
   4  -4  10   29.44   95.28
   6  -6  10   51.65   86.01
   8  -8  -6  870.97   81.56
 -17  19   1  249.41   63.29
 -16  18  -2  194.41   85.11
 -15  17  -3  214.26   97.54
 -14  16  -4  136.78   94.23
 -11  13  -7  119.97   98.44
 -10  12  -8  134.87   96.20
  -1   1   3  367.11  107.08
  -1   1   5  544.45  121.18
   1  -1   9  868.28  149.27
   3  -3  -3  419.61   73.94
 -17  19   3  178.59   45.90
 -16  18   0  101.87   69.62
 -13  15  -5  261.06  109.60
 -12  14  -6  178.59  102.47
  -1   1   7  221.20  110.01
   2  -2  -2 3785.14  144.49
   3  -3  11    8.24   76.97
 -15  17  -1  213.20   75.83
 -14  16  -2  336.57  103.76
  -9  11  -7  203.44  110.73
  -8  10  -8  135.66  102.97
  -2   2   4  769.59  114.08
  -2   2   6  410.92  121.56
  -2   2   8  213.43  104.02
  -1   1   9  347.75  117.04
   0   0  10  103.98   98.95
  10 -10  -6  299.33   49.75
 -16  18   2  193.03   58.85
 -13  15  -3  292.28  111.41
 -12  14  -4  329.82  111.44
 -11  13  -5  142.32  103.08
 -10  12  -6  124.83  102.83
  -3   3   7  110.99   97.18
  -2   2  10  385.65  118.48
 -15  17   1  251.67   73.17
  -7   9  -7  155.36  108.23
  -6   8  -8   67.62   94.02
  -3   3   5  437.67  112.01
  -3   3   9  279.79  103.11
 -14  16   0  148.38   79.50
 -10  12  -4  243.89  124.44
  -9  11  -5  306.46  121.42
  -8  10  -6  247.64  117.22
  -4   6  -8  245.41  113.14
  -4   4   6  891.53  117.09
  -4   4   8   64.41   80.73
  -4   4  10  459.18  101.29
 -16  18   4  139.87   35.37
 -13  15  -1  228.95   99.47
 -12  14  -2  272.47  108.58
 -11  13  -3  199.13  117.34
  -5   7  -7  147.08  106.34
  -5   5   7   62.37   75.69
  -5   5   9   18.73   71.39
  -2   2   2 4052.13  151.25
   9  -9  -5  173.67   51.36
  -6   8  -6  125.56  111.45
  -3   3   3  563.63   86.49
  -7   9  -5  905.86  151.98
  -6   6   8  148.04   82.33
  -4   4   4 1249.26  105.31
 -15  17   3  378.81   54.01
  -9  11  -3  510.80  130.50
  -8  10  -4  208.95  133.70
  -7   7   9  125.71   74.24
  -5   5   5  560.06   80.48
  -3   5  -7  327.67  124.37
   8 -10  10    8.40   66.01
 -14  16   2  396.62   63.69
 -13  17  -7   59.16   72.72
 -13  15   1  430.23   83.61
 -12  16  -8  137.32   83.20
 -12  14   0  641.41  107.25
 -11  13  -1  372.60  114.94
 -10  12  -2  202.04  116.81
  -4   6  -6  135.94  114.53
   7  -9   9  138.13   86.43
   8 -10   8   85.90   85.56
   9 -11   7  151.98   96.82
  10 -12   6  105.75   94.93
 -15  19  -5   14.18   72.50
 -14  18  -6  335.17  101.86
  -9  13  -9  232.30   96.35
  -7   7   7  230.16   67.86
  -5   7  -5  275.65  129.21
  -1   3  -7  342.64  114.95
   6  -8   8  175.21  108.22
   6  -8  10  117.27   82.07
   7  -9   7  227.04  106.58
   8 -10   6  214.95  110.35
 -10  14  -8   45.77   84.30
  -8   8   8  156.42   63.36
  -6   8  -4  287.30  129.31
   3  -5  11   57.91   85.18
   4  -6  10   19.11   77.93
   5  -7   9   67.97   88.13
   9 -11   5  519.65  127.96
  10 -12   4  113.62  102.97
 -12  16  -6  365.48  112.85
 -11  15  -7  254.80  106.26
  -9   9   9  327.06   72.05
  -7   9  -3 3708.70  224.08
  -2   4  -6 1195.55  156.82
   3  -5   9  612.14  125.99
   4  -6   8  126.64   99.08
   5  -7   7   75.57   98.38
   6  -8   6  147.04  111.24
  11 -13   3  187.26  100.46
 -13  17  -5   61.76   71.55
  -8  12  -8   69.30   85.41
  -8  10  -2  657.55  117.63
  -3   5  -5 2621.90  190.64
   1   1  -7  141.15   89.79
   2  -4  10   25.42   79.14
   7  -9   5  820.33  134.64
   8  -8  -4  157.96   42.86
   8 -10   4   71.89   98.75
  12 -14   2  554.75  106.56
 -14  18  -4  142.48   74.08
  -9  13  -7  190.90   96.15
   2  -4   8    0.00   77.57
 -15  19  -3   27.08   64.10
   0  -2  10   -0.22   73.69
  10 -12   2  173.56   97.57
 -11  15  -5  107.73   84.61
  -8   8   6  909.93   83.28
  -6  10  -8  316.81  105.33
   6  -8   4  303.63  113.49
 -12  16  -4  121.90   88.43
 -10  10   8  159.18   57.55
  -9   9   7  310.10   63.93
  -7  11  -7  271.39  103.63
  -7   7   5  368.49   66.55
  -5   7  -3 1431.43  140.26
  -2   0  10   80.97   78.28
  -1  -1   9  169.30   83.59
   0  -2   8  199.76   87.41
   1  -3   7  528.85  110.73
   3  -1  -7  526.51   98.02
   7  -9   3 2754.66  186.14
  11 -13   1 1028.46  121.01
 -13  17  -3   92.53   88.52
 -11  13   1  574.51   80.74
  -8  12  -6  111.68  104.89
  -6   6   4 2821.40  120.36
  -4   8  -8   50.27   93.22
  -1   3  -5  725.38  127.27
   2  -4   6 1186.67  152.90
   3  -5   5 2381.47  195.17
 -12  14   2  554.13   66.49
  -6   8  -2 1166.96  143.96
   2   0  -6  693.74  111.68
   4  -6   4 1708.65  169.83
   8 -10   2  593.93  131.26
 -14  18  -2  425.54  103.00
 -13  19  -7   71.40   71.01
  -9  15  -9   42.14   69.92
  -9  13  -5  236.42  112.65
  -5   9  -7   89.80   99.87
  -4   2  10  112.91   91.17
  -3   1   9  137.17   98.41
  -2   4  -4 2272.77  174.08
  -2   0   8  202.11   99.85
  12 -14   0  447.46   97.89
 -13  15   3  219.44   44.09
 -10  14  -4   85.43   98.02
  -2   6  -8   76.63   85.54
  -1  -1   7  434.39  122.05
   0  -2   6 1391.92  164.00
   4  -4  -2 2018.14   73.39
   5  -7   3 1277.34  150.62
   6 -10  10   77.48   72.61
   7 -11   9  173.78   91.63
   9 -11   1 1299.28  136.84
 -16  20   0  156.52   69.58
 -10  16  -8   29.14   71.16
  -7   9  -1 1420.85  141.64
  -6  10  -6   39.27   99.14
   8 -12   8  108.42   92.69
 -17  21   1   79.94   53.08
 -11  17  -7   61.00   73.45
 -11  15  -3  365.49  111.12
  -3   5  -3 3416.73  202.48
   1  -3   5  749.37  145.40
   4  -8  10   52.06   79.77
   5  -9   9   57.92   81.65
 -18  22   2   69.06   44.30
 -14  16   4  226.09   33.22
 -12  18  -6   42.18   69.71
  -8  14  -8   23.70   81.39
  -7  11  -5  170.27  114.38
  -5   3   9  301.75  100.30
  -4   2   8  414.33  109.46
  -3   7  -7   73.16  106.12
   2  -4   4 2488.42  180.84
   6  -8   2 1759.28  162.01
   6 -10   8  239.03  103.17
   7 -11   7  266.67  106.76
  13 -15  -1  161.73   70.86
 -12  16  -2  113.87   91.84
 -12  12   8   66.26   49.57
  -8  10   0  976.95   98.62
  -3   1   7  772.73  129.93
   2  -6  10  105.54   90.00
   4  -2  -6  428.56  111.80
   8 -12   6  149.00  101.06
  10 -12   0   86.72   88.50
 -13  19  -5   70.37   76.65
 -13  17  -1  168.95   88.73
  -9  15  -7  477.78  122.42
  -8  12  -4  131.18  110.36
  -4   8  -6  239.85  118.28
  -2   0   6  692.82  128.26
   3  -7   9   61.46   94.37
   4  -8   8  102.55   95.46
 -14  20  -4  242.44   89.04
 -11  11   7  145.79   55.84
  -4   6  -2  585.67  125.01
  -1   5  -7  421.90  125.11
   0   2  -4   24.74   85.28
   3  -5   3 3963.96  215.46
   5  -9   7  117.58   97.74
   7  -9   1 1665.19  143.10
   9 -13   5  603.23  127.27
 -14  18   0   25.58   59.88
 -10  16  -6  207.63  100.78
  -9  13  -3  225.40  113.53
  -6  12  -8   98.69   93.95
  -5   9  -5  622.76  140.39
  -1  -1   5  260.30  112.58
   0  -4  10    1.15   81.39
   1  -5   9  118.80  100.54
   6 -10   6   63.62   98.19
  10 -14   4   41.94   98.20
 -15  21  -3   42.99   66.24
  -7   5   9   78.54   74.92
   2  -6   8  103.67   96.19
   3  -1  -5  615.42  110.20
 -15  19   1  190.55   59.67
 -15  17   5  278.20   21.26
 -11  17  -5  246.59  107.95
  -9  11   1 1172.87   94.20
  -7  13  -7   85.63   96.63
  -6   4   8  117.98   86.31
  -2   6  -6  525.46  130.85
   3  -7   7   97.66   98.83
   4  -6   2  243.26  113.52
   7 -11   5  260.56  118.15
  11 -13  -1  420.08   74.85
  14 -16  -2  499.82   66.03
 -10  14  -2 1545.11  161.02
  -6  10  -4  415.92  133.62
  -5   3   7  553.64  108.29
  -4  10  -8  594.63  131.55
  -2  -2  10  267.49  104.02
   0  -2   4   68.10   93.67
   6  -4  -6   47.62   71.57
   6 -12  10   65.56   66.43
 -12  18  -4  161.96   92.95
 -10  18  -8   17.01   59.12
  -8  14  -6  234.84  109.96
  -5   7  -1  485.70   98.71
  -1   3  -3 1518.50  145.38
  -1  -3   9   84.88   90.99
   1   3  -7  278.58  104.01
   4  -8   6  164.37  114.28
   8 -12   4  175.12  113.06
 -16  20   2   96.81   45.10
 -11  19  -7  140.34   71.70
 -11  15  -1  314.22   92.04
  -9   9   5  236.47   47.70
  -4   2   6  398.08   90.74
   0  -4   8  573.35  110.20
   8 -10   0  975.48   96.24
 -13  19  -3   57.50   68.49
  -9  15  -5  120.52   84.67
  -7  11  -3  601.49  118.78
  -5  11  -7  441.20  111.34
  -3   7  -5 1116.19  142.38
   1  -5   7    7.84   90.16
   4 -10  10   74.06   63.96
   5  -9   5  820.99  133.21
  -4   0  10    3.37   60.90
   2   0  -4   -2.20   75.78
 -17  21   3   62.62   35.56
 -14  20  -2  224.45   72.84
 -12  16   0  746.09   94.56
 -10  16  -4  193.83   94.19
 -10  12   2  224.60   55.36
  -6  12  -6  383.34  107.67
  -3   1   5  583.06  100.58
  -3  -1   9  102.90   77.47
   0   4  -6    0.00   97.56
   2  -6   6  449.74  114.38
   5  -7   1  230.30   93.55
   6 -10   4  362.22  113.79
   6 -12   8  148.39   79.72
 -13  21  -5  170.82   71.79
  -9  17  -7  152.35   79.00
  -4   8  -4  904.41  131.92
  -2  -2   8  288.33   93.34
   2  -8  10   25.39   72.90
 -14  14   8   63.24   35.10
  -8  12  -2  566.23  114.40
  -3   9  -7  192.52  107.11
  -2   4  -2 2719.51  168.01
   3  -9   9   86.93   82.55
   5  -3  -5 1802.71  124.96
   7 -13   7   93.53   88.13
  10 -14   2 1674.31  150.73
  15 -17  -3  280.66   46.76
 -18  22   4   67.01   29.02
 -11  17  -3  303.15  100.38
 -10  18  -6  199.90   91.17
  -7  13  -5  456.45  124.29
  -7   5   7   58.74   59.17
  -6  14  -8  394.99  114.50
  -6   8   0  168.05   91.56
  -1  -3   7  188.99  108.96
   3  -7   5 1335.59  166.14
   4 -10   8  505.11  118.64
   8 -14   6  257.04  106.70
  12 -14  -2  494.60   62.01
 -13  17   1   90.67   64.74
  -2   0   4  152.00   97.77
  -1   5  -5 1534.90  162.72
   0  -6  10   58.68   75.51
   7 -11   3  941.39  134.72
   8  -6  -6  241.31   64.04
 -16  22   0   40.65   50.99
  -7  15  -7   86.35   90.83
  -5   1   9   87.49   75.75
  -4  10  -6  326.52  119.47
   1  -7   9  127.16   91.71
   5 -11   7  262.41  104.62
   9 -11  -1 1223.12  100.65
 -11  19  -5   56.68   71.81
 -11   9   9   51.00   49.70
  -9  13  -1 1411.39  150.06
  -8  14  -4  140.29  105.34
  -6   4   6   42.06   71.89
  -5   9  -3  483.87  124.07
   0  -4   6  107.69  118.53
   2   2  -6  603.68  122.21
   4  -8   4  775.92  143.66
  11 -15   1  211.09   98.39
 -17  23   1  151.97   56.71
 -13  13   7   54.68   34.02
  -4  12  -8  469.59  120.66
  -4   0   8  171.29   89.83
  -1   7  -7  349.80  113.12
   2  -8   8   85.06   87.43
   6 -12   6  410.42  115.56
 -12  20  -4   72.16   74.74
  -8  16  -6  111.66   92.61
  -8   8   4  277.91   43.86
  -2  -4  10    0.57   73.51
   1   1  -3  328.31  113.67
   4 -12  10  195.64   80.52
   8 -12   2  720.47  134.62
 -14  18   2  417.34   66.00
 -13  19  -1  165.04   82.41
 -10   8   8   53.01   54.08
  -8  18  -8   33.65   63.56
  -5  11  -5  142.71  114.73
  -3  -1   7  585.42  116.06
  -2   6  -4  627.91  130.10
  -1  -5   9  100.73   90.30
   1  -5   5 1341.29  157.71
   3  -9   7  185.35  102.48
   6  -8   0  246.88   86.66
  -9  15  -3  294.24  118.97
  -5  13  -7  326.03  112.43
   5  -9   3  676.23  134.23
   5 -13   9  216.41   88.88
   7 -13   5  527.97  121.48
 -13  21  -3   84.00   67.85
  -9  19  -7  188.82   81.39
  -9  17  -5  337.68  105.70
  -7   3   9   15.91   60.77
  -6  10  -2  731.43  135.42
  -5   3   5 1592.30  133.19
  -2  10  -8  349.26  114.11
  -2   8  -6  203.49  114.63
  -1  -1   3  468.06  114.56
   0  -6   8   25.85   89.57
   2 -10  10   34.43   66.20
   6 -14   8  392.76   97.82
 -11  13   3  177.84   37.86
  -4  -2  10   34.05   68.56
   4  -2  -4 2230.75  139.90
   4 -10   6  166.75  106.84
  12 -16   0  635.72  100.49
 -14  20   0  211.55   71.36
 -10  16  -2  180.66  102.84
  -9   7   7  244.85   67.54
  -6  16  -8   43.80   74.75
  -6  14  -6  235.30  107.57
  -6  12  -4 2008.20  185.99
  -6   2   8  193.61   85.19
  -2  -2   6  670.61  130.26
   1   5  -7  402.42  119.48
   2  -6   4  653.37  133.08
   3 -11   9   86.38   75.08
   8 -14   4  145.05   98.35
   9 -13   1 1792.55  156.98
 -14  22  -2  128.65   73.42
 -10  20  -6   55.12   65.13
 -10  18  -4   89.48   77.43
  -7   9   1 1405.32   87.45
  -3  -3   9   53.10   78.79
   1  -7   7  496.96  120.57
   4   0  -6  171.85   96.75
 -15  19   3   45.73   34.87
  -3  11  -7  140.50   99.84
  -3   9  -5 1447.62  170.06
  -3   7  -3 1694.90  160.03
   0  -8  10   21.23   66.91
   4 -12   8  287.05   96.03
   5 -11   5  202.01  117.35
   7  -5  -5  612.30   77.66
 -12  12   6  161.77   34.82
  -7  17  -7   63.83   77.71
   6 -10   2  858.84  138.76
 -15  21   1  114.66   47.95
 -11  21  -5  130.86   65.87
 -11  15   1  340.32   68.40
  -7  15  -5  383.69  103.28
  -7  13  -3  767.84  120.66
  -7  11  -1  531.26  103.82
  -5   1   7  379.19   89.36
  -2  -4   8  198.53   89.54
  -1  -3   5  468.08  104.05
   0   6  -6  181.42  106.09
   1  -9   9   52.35   69.92
   2  -8   6  438.39  109.81
  10  -8  -6  286.90   53.02
 -11  19  -3   64.16   70.30
 -11  17  -1   99.68   71.72
  -9   5   9  210.87   66.26
  -8  20  -8   29.52   49.47
  -4  14  -8   53.05   73.35
   0   4  -4  223.45  105.71
   5 -13   7  276.33   88.39
  13 -15  -3  147.08   37.09
  -2  -6  10   68.90   71.00
   2 -10   8  204.22   83.87
   3   3  -7    0.00   74.59
 -12  22  -4  160.01   65.20
  -5  -1   9   94.85   75.53
  -4  10  -4 4610.85  252.31
  -1  -5   7  304.01   93.91
   6 -14   6  361.47   95.91
  10 -12  -2  250.88   53.06
 -12  20  -2   38.06   55.51
 -12  10   8   55.36   40.46
  -9  21  -7   43.57   52.42
  -8  16  -4  200.97   94.62
  -5  15  -7  154.65   84.67
  -1   9  -7  178.16   88.46
   2 -12  10  220.38   73.17
   3   1  -5  759.48  109.73
   3  -9   5 1392.53  153.85
  10 -14   0  142.06   75.20
 -16  22   2   29.42   33.26
  -8  14  -2 1024.75  147.11
  -8   4   8   88.86   61.14
  -6  18  -8  265.03   88.60
  -4   8  -2 2597.54  184.17
  -1  -7   9  187.75   89.87
   0  -4   4  269.35  125.10
   3 -11   7  111.90   89.92
  10 -16   2  161.24   82.67
 -12  18   0   47.84   62.90
  -9  19  -5  318.62  101.90
  -5  13  -5 1079.51  150.00
  -4  -2   8  221.15   94.08
  -2  12  -8  278.15  101.61
  -1   7  -5  753.47  141.12
   0  -6   6  148.39  121.61
   6  -2  -6  580.46  106.92
   7 -11   1  646.40  121.92
 -16  20   4   80.61   26.64
 -10  22  -6   30.76   55.94
  -4  -4  10   55.93   68.84
   0  -8   8  500.91  118.93
   3 -13   9   85.12   67.73
   7 -15   5  376.17  111.40
  -9  17  -3  290.49   98.31
  -6  16  -6  496.00  117.01
  -2  10  -6   61.49   97.80
   0 -10  10  285.12   93.11
   2   4  -6 1065.95  148.62
   4 -10   4 4959.68  271.00
   7  -9  -1 1709.38   96.31
 -13  21  -1  209.31   65.63
 -12  16   2   75.72   52.88
 -10  20  -4   48.67   66.36
  -7  19  -7   65.71   65.06
  -5  11  -3  173.70  115.57
   3  -1  -3  982.08  109.27
   4  -8   2 3438.93  202.66
   4 -12   6  804.33  135.07
   4 -14   8   43.53   70.61
  -7   3   7  145.92   80.14
  -7   1   9  253.93   86.21
  -4  16  -8  142.61   84.18
  -4   6   0 1240.02  106.77
  -3  13  -7  243.05  103.11
  -3  -1   5  488.49  115.12
  -3  -3   7  226.38  102.78
  -3  -5   9  531.57  108.86
  -1   5  -3 2140.78  169.02
   1   7  -7  473.77  115.03
   5   1  -7  432.94   94.64
 -17  23   3   33.73   28.74
 -11   9   7  160.89   53.47
 -11   7   9  108.15   56.75
  -9  15  -1  811.14  120.94
  -7   5   5  484.94   70.21
  -6  14  -4  852.27  139.79
   1  -7   5 1056.10  152.01
   1  -9   7   57.75   87.99
   1 -11   9   71.81   70.61
   8 -16   4  194.68   89.12
 -13  19   1  185.29   60.66
  -8  20  -6   93.56   68.86
  -7  17  -5  481.23  114.33
   5 -15   7  146.80   88.79
   8 -14   2  597.93  126.57
 -11  21  -3   54.29   66.22
 -10  18  -2  549.27  110.07
  -6  -2  10   17.32   59.75
  -3   1   3 1152.15  116.83
  -2   8  -4 3694.60  226.28
  -2  -6   8   67.90   85.55
  -2  -8  10   49.81   66.97
   1  -5   3 1698.63  159.33
   5 -13   5 1242.77  153.66
 -14  22   0  112.78   57.28
  -6  20  -8  160.52   70.19
  -6   0   8   43.22   66.27
  -5  17  -7  140.95   88.12
  -4  14  -6  970.67  142.62
  -3  11  -5  564.89  134.52
   2 -12   8  113.80   77.93
   4  -6   0 1271.13  108.77
   5 -11   3  365.77  126.39
   6  -4  -4 2357.45  125.63
  11 -15  -1  383.59   74.91
  -5   9  -1 1597.75  149.87
  -2  -4   6 1007.63  144.91
   1   5  -5 1839.53  174.46
   2 -10   6  227.54  108.90
 -10   6   8   92.33   59.93
  -9  21  -5   90.60   67.19
  -8  18  -4 1060.06  141.52
  -7  15  -3  783.45  139.12
  -6  12  -2  813.02  138.11
  -6   2   6  461.38   98.97
  -5  -3   9  414.72   98.32
  -2  14  -8   60.66   77.44
  -1  11  -7  471.32  114.81
  -1  -9   9   20.67   66.24
   0   8  -6  126.85  107.03
   3 -15   9   10.70   49.66
   8 -12   0  259.01   94.18
  -1  -7   7  344.27  107.03
   2  -8   4 3917.87  232.33
   3 -13   7  283.54   97.13
   5  -1  -5 1282.80  130.09
   6 -14   4  383.40  114.68
   9  -7  -5  514.22   60.58
 -12  22  -2  169.78   71.72
 -11  19  -1  304.75   87.42
  -9   3   9   36.11   55.08
  -8  10   2  517.47   52.34
  -7  21  -7   50.16   52.69
  -6  18  -6  107.43   80.00
  -2  -2   4  800.30  126.52
   0 -12  10    5.89   50.98
   3   5  -7  549.80  116.23
 -15  23   1  258.72   53.25
 -11  11   5   69.11   27.72
  -9  13   1 1407.80  101.46
  -5  15  -5  125.83   96.11
  -5  -1   7  582.60  107.92
  -4  18  -8   69.90   64.82
  -4  -6  10   69.02   69.24
   0 -10   8   85.29   80.22
   3 -11   5  442.43  120.13
   8  -4  -6  599.20   79.15
 -17  21   5   50.35   19.40
 -14  20   2  323.67   53.46
 -10  22  -4  117.24   57.86
  -4  12  -4  171.06  104.04
  -4  -4   8  124.85   77.57
  -3  15  -7  195.91   83.15
  -3   9  -3 1831.48  157.19
   9 -15   1  461.08   90.83
 -15  15   7   36.15   21.87
 -13  17   3   99.56   36.79
 -10   8   6  172.34   47.29
  -9  19  -3  291.18   84.77
  -8  22  -6  103.42   56.31
  -2  12  -6  473.14  106.11
  -2   6  -2 3721.33  190.22
  -1  -5   5 1135.83  140.91
   1 -13   9   89.64   58.90
   4 -14   6  776.87  118.61
  -8  16  -2  263.94   91.37
  -8   2   8  168.50   64.16
  -7  19  -5  424.48   93.62
  -5  19  -7   14.16   54.36
  -2 -10  10   55.85   56.99
   1   9  -7   54.38   74.88
   1  -3   1 3040.45  148.13
   1 -11   7  634.75  110.10
  -7  -1   9  312.59   80.30
  -6  16  -4  165.88   93.77
  -5   1   5  864.78  105.44
   0   6  -4  163.12   97.32
   2 -14   8  193.68   73.81
 -12  20   0  215.37   63.49
 -11  23  -3   98.89   56.89
  -7  13  -1  105.74   84.89
  -6  -4  10   40.51   55.44
  -4  16  -6  138.42   92.40
  -3  -5   7  268.30   98.76
  -2  16  -8   75.24   71.92
   2   6  -6  551.73  121.14
   3  -9   3 1312.25  154.96
   4 -12   4  197.53  121.42
 -16  24   2   29.33   29.25
  -9  23  -5   45.22   58.05
  -2  -8   8  172.39   88.37
  -1 -11   9   13.70   62.84
   5   3  -7  333.97  107.74
   5 -15   5   54.80   82.24
 -10  20  -2   83.24   70.72
  -5  13  -3 2430.20  198.87
  -4  20  -8   16.29   50.02
  -3  13  -5  582.38  127.76
  -1  13  -7  264.00  100.87
   3   3  -5  422.96   99.04
 -11  17   1   80.80   61.12
  -8  20  -4   27.16   71.01
  -6  20  -6   92.65   68.97
  -6  10   0 1277.39  115.99
   0  -6   4  115.99  112.41
   1  -9   5  463.64  130.98
   2 -12   6  420.48  112.30
   3 -15   7  179.15   83.87
 -14  24   0   25.96   41.28
  -7   1   7  304.97   93.62
  -6  -2   8  162.78   82.67
  -5  -5   9   36.54   70.48
  -4  -8  10  130.66   73.44
  -1  -3   3 1222.30  145.15
   0  10  -6 1823.01  174.69
   6   0  -6  426.82  105.76
  10 -16   0  304.53   87.78
  12 -16  -2  120.41   51.84
 -15  21   3   71.26   34.59
 -12  24  -2   77.93   52.15
 -12   8   8   57.87   45.79
  -9  17  -1  482.10  105.15
  -7   7   3  697.36   36.31
  -5  17  -5   75.03   83.30
  -4  10  -2 1157.45  139.84
  -3  17  -7   59.64   73.61
  -2  10  -4  607.91  137.67
  -1  -9   7   96.54   85.81
   0 -12   8  103.98   75.93
   1 -15   9  201.29   72.95
   8 -16   2  277.97  105.44
  14 -16  -4  230.01   27.48
  -7  17  -3  599.90  120.79
  -2  -6   6  591.25  123.23
   0  14  -8    8.79   67.83
   3   7  -7   77.59   83.98
   4   0  -4  573.81  105.70
   6 -16   4  143.34  101.06
   9 -13  -1 1320.33  108.35
  -5  21  -7   58.84   55.57
  -3  -3   5  637.90  127.10
  -3  -9   9   76.25   77.04
  -2 -12  10   77.78   59.62
   2   0  -2 4330.47  180.24
   5 -13   3 2412.10  191.98
 -13  21   1  202.34   58.21
 -11  21  -1  124.07   67.66
  -9  21  -3   94.73   66.58
  -9   1   9   19.57   54.34
  -7  21  -5  120.81   73.87
  -4  -6   8  154.61   82.74
  -2  18  -8   14.73   56.18
  -2  14  -6   76.40   88.95
   1   7  -5  624.40  132.37
   3 -13   5  733.08  134.39
   4 -16   6  127.61   83.99
  11 -13  -3  263.66   36.60
 -13  11   7   72.73   37.29
  -4  14  -4   92.99  101.62
  -1   7  -3 1049.09  144.87
   2 -16   8   79.99   64.76
   4 -10   2 1485.18  152.49
   7  -3  -5  511.62   94.57
 -10  14   2 1208.77   87.27
 -10   4   8  753.79   91.34
  -6  14  -2  361.93  123.64
  -6  -6  10   89.50   66.91
  -5  -3   7  464.73  106.10
  -4  18  -6  193.75   87.76
  -2   0   2 4231.41  178.67
   1  11  -7  437.99  115.22
   1 -13   7  214.12   90.62
   2 -10   4  792.00  143.00
   4   4  -6  354.89  106.97
   6 -10   0  976.98  111.09
  -7  -3   9   14.42   58.61
  -6  22  -6   14.63   49.26
  -6  18  -4  112.14   80.95
  -4   0   4  580.81  111.46
  -3   7  -1  719.01  126.82
  -1  11  -5  317.18  119.70
  -1 -13   9   83.84   62.10
   0 -10   6 1819.57  172.08
  10  -6  -6  110.61   59.83
  -9   7   5  721.06   66.80
  -8  18  -2  315.52  100.42
  -6   0   6  391.35   99.71
  -2 -10   8  282.81   92.71
  -1  15  -7  305.81   99.12
  -8  22  -4   44.99   55.44
  -4 -10  10   46.34   58.05
  -3  19  -7   19.59   61.92
  -1  -7   5 1027.33  147.39
   1  -7   3  663.99  133.01
   2   4  -4 2590.84  176.69
   5 -17   5  182.57   78.75
 -10  22  -2   41.53   51.24
 -10  18   0   48.71   58.20
  -8   0   8   46.40   59.01
  -5  23  -7   35.71   46.92
  -5   7   1  249.89   54.66
  -3  15  -5   50.38   87.88
  -3  11  -3  326.78  120.32
  -3  -7   7   38.35   87.09
   2   8  -6  344.26  115.03
   3  -7   1  908.59  113.04
   8 -10  -2  459.10   37.49
   9 -17   1  498.73   92.99
 -12  18   2  173.06   46.71
 -11   7   7   96.16   45.12
  -5  19  -5  197.72   75.86
  -5  -7   9   44.44   63.30
   0  16  -8  188.24   74.52
   0 -14   8   15.40   52.80
   2 -14   6  116.83   76.02
   4 -14   4  217.83   92.86
   5  -3  -3 4281.43  156.63
 -14  18   4  111.91   22.28
 -12  22   0   57.18   44.15
  -7  23  -5   18.29   45.09
  -5  15  -3  219.93   92.87
  -2  20  -8   40.52   46.84
   0  12  -6   30.01   78.09
   5   1  -5 1126.51  116.13
   6 -14   2  590.30  104.07
 -16  22   4   50.82   22.96
  -9  23  -3  115.62   59.38
  -9   3   7   18.37   51.25
  -7  19  -3  502.83   98.83
  -2  16  -6   29.66   70.49
   0   4  -2   10.39   92.02
   3   9  -7  155.31   76.60
   3 -11   3  370.83  116.22
 -11   3   9   91.98   49.35
  -7  15  -1  548.71   98.55
  -7   3   5  387.07   76.64
  -6  24  -6  148.42   57.66
  -4  20  -6  324.29   82.49
  -1 -15   9  275.66   74.69
   8  -2  -6   70.03   62.42
   8 -14   0   47.25   68.67
  -9  19  -1  666.31  102.86
  -6  -8  10   48.24   56.08
  -4  -8   8  102.65   75.00
  -2  12  -4  524.79  132.74
  -2  -8   6  217.87  106.20
   1  13  -7  146.92   88.55
   1 -15   7  233.11   85.08
   3   5  -5 2702.03  188.47
 -11  23  -1   62.91   56.42
  -9  -1   9   12.17   56.35
  -7  -1   7  118.60   84.49
  -6  20  -4  731.38  119.69
  -4  16  -4  234.79  103.57
  -3  21  -7  115.02   63.08
  -1  17  -7  260.72   91.92
   0  -4   2   17.78  102.93
   3 -15   5   54.37   81.51
  -8  24  -4   70.08   60.97
  -7  11   1  702.64   78.83
  -4 -12  10  179.95   74.46
  -2   8  -2  919.35  144.93
  -2 -12   8  110.71   75.43
   1   9  -5  631.36  134.59
   5 -11   1  422.22  119.17
   6   2  -6  422.04  106.18
   8  -6  -4  728.44   63.20
 -16  14   8   21.39   21.54
  -7  -5   9  121.48   75.08
  -5  -1   5 1150.84  136.50
   0  18  -8    4.28   55.30
   0 -12   6   28.84   84.76
   5 -15   3  185.08  114.28
 -14  10   8  163.17   43.93
 -13  23   1  105.00   48.33
 -11  19   1  379.56   72.01
  -9  15   1  911.15   96.29
  -5  21  -5   57.25   64.08
  -5   3   3 4032.36  151.83
  -5  -9   9   26.99   67.23
  -4  12  -2 1421.30  147.23
  -3  17  -5  192.46   94.29
  -1  13  -5  259.04  110.71
   0 -16   8  156.30   70.62
   3   1  -3  924.81  120.39
   5  -7  -1  273.07   59.59
 -12   6   8  186.78   54.77
 -10  24  -2  178.27   67.79
  -8  20  -2  460.53  103.05
  -6  16  -2  895.28  129.33
  -3  -9   7   71.96   90.37
   2 -12   4  297.84  122.73
   2 -16   6   82.98   74.75
   4   6  -6  106.55  101.37
  10 -18   0   40.83   54.71
 -10   2   8  344.80   77.38
  -4  22  -6   60.53   57.36
  -3  -5   5 2434.90  187.47
  -3 -13   9   61.49   61.07
   0  14  -6  776.11  125.88
   2  10  -6   51.08   89.96
  13 -17  -3   92.32   36.89
  -8  -2   8  160.37   76.24
  -2  18  -6  141.01   84.69
  -1 -13   7  223.04   90.35
  -1 -17   9   92.98   54.63
   1   5  -3 2264.45  169.05
   7 -15   1  534.17  110.75
  11  -9  -5  189.27   37.24
 -15  23   3   47.77   29.06
 -14  14   6   36.25   18.96
 -12  10   6   98.72   38.99
 -10   6   6  208.61   61.18
  -9  25  -3   65.06   50.07
  -7  21  -3  168.95   81.11
  -6  -6   8  121.27   81.87
  -6 -10  10   22.53   51.83
  -3  23  -7   22.68   42.69
  -3  -1   3 1101.27  124.22
  -1  19  -7   79.71   69.50
  -1  -9   5  414.56  127.30
   1  15  -7  170.37   88.20
   3  11  -7   98.56   83.37
   4 -16   4  150.95   99.61
   5   7  -7  373.34  106.01
 -12  24   0  113.40   53.74
  -8   2   6   39.14   72.74
  -5  17  -3  152.68  102.58
  -3  13  -3  870.33  140.50
  -1   9  -3 1072.74  144.63
   1 -17   7  277.27   87.61
   4 -12   2 1695.18  165.32
   6  -2  -4  665.47   95.77
  10 -14  -2 1492.07   92.38
 -10  20   0   23.27   51.25
  -6  -2   6  633.01  119.96
  -4 -10   8  432.20   99.89
   0  20  -8   34.35   51.15
   1 -13   5  291.41  111.33
 -13  19   3   45.33   32.84
  -6  22  -4  153.31   75.79
  -4  18  -4  180.94   90.71
  -4  -6   6   55.53   88.53
  -2 -14   8   17.80   58.64
  -1  -5   3 2028.43  164.63
   3 -17   5   61.06   76.53
 -11  25  -1   81.79   55.23
 -11   1   9   40.02   52.85
  -9  -3   9   62.47   66.77
  -7  -7   9  143.37   77.60
  -6  12   0  293.28   93.43
  -5  23  -5   81.66   57.59
  -2  14  -4   71.38  101.17
  -2 -10   6   90.40   93.15
   0  10  -4  258.09  122.14
   2   6  -4  671.20  127.85
   4   2  -4 3153.88  185.15
   6 -16   2 1037.26  131.62
  -9  21  -1  183.84   70.55
  -5 -11   9   68.41   65.12
  -3  19  -5   84.09   76.96
   0 -14   6  745.21  120.78
   1  -9   3 1008.09  143.77
   7 -11  -1  690.71   75.73
   9  -5  -5  158.93   57.46
 -14  24   2   37.87   29.83
  -4  24  -6  118.49   62.90
  -3 -15   9    8.34   46.04
  -2  20  -6  120.49   75.66
  -1  15  -5  207.68  100.72
   3 -13   3  674.72  133.55
  12 -18  -2  162.86   46.91
 -11  15   3  449.98   46.80
  -9   1   7   62.90   56.00
  -7  -3   7   74.06   68.50
  -5  -7   7   43.98   73.61
  -1  21  -7  106.34   59.79
   0  16  -6  189.78   82.05
   1  11  -5  773.19  123.52
   3   7  -5 1642.87  150.81
   7  -1  -5  523.23   86.37
 -11   5   7   83.12   48.64
  -8  22  -2   55.17   56.97
  -6 -12  10   99.18   54.01
  -3 -11   7  129.11   74.68
  -1 -15   7  209.90   74.44
   1  17  -7  164.40   73.80
   2  12  -6  225.88   87.22
   5 -17   3  360.41   94.06
   9 -15  -1  391.38   72.18
  -2  -6   4  731.04  122.13
  -6  18  -2  206.10   85.66
   2 -14   4   29.15   86.23
   5   9  -7   52.12   66.25
   8   0  -6   -1.86   63.85
 -13   9   7   94.13   38.17
  -8  -4   8  105.97   65.82
  -6  24  -4   40.45   50.58
  -6  -8   8   88.49   70.55
  -5  25  -5   13.81   40.12
  -5  19  -3  137.12   74.22
  -4 -12   8  323.75   81.37
  -2 -16   8    6.34   46.15
   6 -12   0  310.15   83.90
 -10   0   8    3.66   53.10
  -4  20  -4  243.27   89.03
  -4  14  -2 1952.35  162.00
  -3   9  -1  498.63  105.95
  -1 -11   5  548.16  128.86
 -11  21   1   33.33   43.13
  -8   6   4  682.96   61.63
  -7  -9   9  133.66   74.60
  -5  -3   5 2167.89  167.92
  -5 -13   9   95.68   63.26
  -3  21  -5  281.43   87.03
  -3  15  -3  107.79  109.36
  -3  -7   5 1196.41  156.66
  -3 -17   9   28.81   45.06
   1 -15   5  270.20  102.95
   8 -16   0   86.04   74.00
 -10  16   2  268.48   54.54
  -9  -5   9   18.14   58.34
  -2  22  -6   76.05   61.27
  -2  16  -4  253.65  105.78
  -2  10  -2  922.53  134.84
  -1  23  -7   61.59   50.43
 -11  -1   9  155.59   68.14
 -10  22   0  125.66   53.35
  -7   1   5  409.01  101.48
  -4  -8   6  250.85  113.57
  -2 -12   6  367.21  105.91
  -1  17  -5   20.89   79.74
  -1   5  -1 5055.17  211.59
   0  18  -6  166.40   87.29
   0 -16   6  200.93   88.78
   1  19  -7   50.41   66.29
   3  -9   1  719.46  132.13
   5 -13   1 1398.80  148.55
   7 -17   1  120.55   88.31
 -14   8   8   17.16   36.31
  -9  23  -1   87.14   62.94
  -8 -10  10   -3.99   50.42
  -1  11  -3  923.64  143.25
 -15  13   7   16.75   21.82
 -13   3   9   18.89   41.63
  -8  24  -2  442.53   88.12
  -7  25  -3   93.00   64.15
  -6  -4   6   62.10   91.24
  -3 -13   7  269.98   91.00
  -1 -17   7  193.35   79.54
   0  12  -4  226.02  123.58
   1  13  -5  352.18  116.33
   1  -5   1 4575.56  201.37
   2  14  -6  107.44   91.10
   3  15  -7  129.24   84.65
   6 -18   2  767.11  127.94
 -15  25   3  123.69   35.95
  -9  17   1  475.53   83.27
  -5  -9   7   53.64   77.04
  -2 -18   8   12.01   49.91
   0   6  -2 3805.79  203.37
   4 -14   2 1897.14  172.60
  -8   0   6   39.55   76.09
  -7  -5   7   36.37   68.93
  -4 -14   8    2.14   58.87
   1   7  -3  861.46  138.05
   2   8  -4 2381.20  185.00
   3   9  -5 1935.25  176.47
   3 -15   3  200.65  121.28
   5  11  -7  173.79   91.75
  -9  11   3  390.86   27.88
  -9   5   5  200.10   67.46
  -7  19  -1   97.08   85.10
  -6  20  -2  511.89  106.90
  -6 -10   8  186.30   86.35
  -5  21  -3  156.16   87.64
  -5 -15   9   23.45   47.84
  -4  22  -4  571.83  103.82
  -3  23  -5  242.28   78.21
  -2  24  -6   34.86   50.04
  -9  -1   7   55.43   70.41
  -8  -6   8   19.99   61.99
  -7 -11   9   49.66   60.99
   0  -6   2 3599.56  189.98
   2 -16   4  290.51  105.21
 -16  12   8  102.87   29.55
 -15  19   5   48.82   13.34
   0  20  -6   26.30   67.15
   0 -12   4  283.20  124.44
   1  21  -7   41.53   56.23
   1 -17   5   19.21   73.38
   5   5  -5  598.84  129.44
   6   6  -6   89.21   96.92
 -10  -2   8  331.23   86.03
  -9  -7   9   60.64   64.79
  -2  18  -4  484.21  111.93
  -1  19  -5  151.49   88.13
  -1  -7   3  761.64  137.92
  -1 -13   5  281.40  110.35
   0 -18   6   94.43   73.64
   4   4  -4 1223.06  121.11
  -8  12   2  756.89   66.27
  -4  16  -2 1189.52  149.85
  -3  17  -3  269.76  106.14
  -2  -8   4 2551.75  189.02
  -2 -14   6   74.88   81.74
   2   2  -2 3244.43  164.75
   3  17  -7   61.30   72.04
 -14  20   4  241.29   34.78
 -11   3   7  223.49   62.51
 -11  -3   9  121.07   65.25
  -9  25  -1  388.42   82.52
  -6  14   0 2813.28  168.87
  -3  -9   5 1507.70  162.39
  -3 -15   7  102.30   74.38
   2  16  -6  159.48   89.22
   8   2  -6  219.85   86.61
 -13  21   3  215.73   41.95
 -12  22   2  172.75   46.29
 -11  23   1  210.34   53.51
 -10  24   0  296.28   65.09
  -4 -10   6  810.27  129.90
  -4 -16   8   96.14   62.73
  -3  25  -5   42.89   51.42
  -2  -2   2 3823.41  172.48
   1  15  -5  237.65  102.82
   7   1  -5  517.36   97.29
 -12   2   8   70.17   50.90
  -5 -11   7  238.55   82.68
  -5 -17   9   32.61   41.07
  -4  24  -4  138.87   60.33
  -4  -4   4 1663.28  142.07
  -3  -3   3  438.57   99.94
   0  14  -4   44.29   88.89
   1  23  -7   66.14   48.04
   5  13  -7  180.76   77.40
 -13   1   9   20.21   40.38
  -7 -13   9    4.26   53.65
  -6 -12   8  127.21   68.14
  -5  23  -3  171.12   63.77
  -5  -5   5  746.78  111.19
  -1  13  -3  383.29  106.80
   4  12  -6  381.45   94.43
   6   0  -4   30.63   71.71
  10  -2  -6   78.08   59.86
  -7  -7   7    8.97   67.87
  -6  -6   6   23.58   81.18
   0  22  -6   74.98   56.73
  -9  -9   9  240.48   74.32
  -8  -8   8  108.28   63.82
  -7  21  -1  208.07   67.76
  -1  21  -5   81.06   64.73
   2 -18   4  175.51   84.79
   3  19  -7   28.63   56.89
   9 -17  -1  372.01   67.21
  -3  11  -1  888.79  116.08
  -2  20  -4   90.84   70.74
   3 -17   3  212.77   91.55
   4 -16   2  793.68  118.85
   5  -1  -3 2844.04  135.43
   5 -15   1  369.76   98.30
 -14   6   8  449.95   61.67
 -13   7   7  116.66   44.30
 -12   8   6  165.50   43.14
   2  18  -6  165.08   86.08
   2  10  -4  166.22  115.44
   6   8  -6  220.14   95.83
 -11   9   5  172.56   37.99
 -11  -5   9   71.23   60.86
 -10  -4   8  327.95   90.33
  -9  19   1  408.46   74.86
  -9  -3   7  108.06   81.60
  -8  -2   6  122.16   90.05
  -7  -1   5  491.57  110.40
  -4  26  -4   27.04   52.27
  -4 -18   8  137.99   65.66
  -3  19  -3  137.57   94.53
  -3 -17   7   37.76   60.64
  -2 -16   6  128.94   79.35
  -1 -15   5  242.46   98.63
   0 -14   4   44.08   98.42
   1 -13   3  434.83  126.31
  -6   0   4   53.03   90.59
  -4  10   0 7219.40  264.76
   0  24  -6  103.90   59.14
   1  17  -5   67.12   84.91
   1   9  -3  912.30  138.33
   5  15  -7   99.22   80.83
   5   7  -5  426.61  127.58
 -10  26   0  430.08   71.74
  -7 -15   9   98.77   60.66
  -6 -14   8  409.37   93.59
  -5  25  -3   48.33   54.46
  -5 -13   7  415.24   99.72
  -4  18  -2  403.16  111.99
  -4 -12   6  443.24  107.04
   7 -13  -1  124.59   78.44
  14 -18  -4  219.72   30.21
 -10  18   2  845.61   80.48
  -3 -11   5  556.57  124.45
  -2 -10   4  162.36  117.19
  -1  23  -5  264.30   80.86
   0  16  -4  231.15  105.99
   3  21  -7  190.76   74.90
   3 -11   1  799.05  126.62
   4  14  -6  857.52  129.05
 -13  -1   9   22.39   48.86
 -11  25   1   88.23   47.65
  -9 -11   9   47.07   63.22
  -6  24  -2  279.08   81.19
  -5  17  -1  516.48  122.22
  -5   1   3 2531.27  136.94
   0   8  -2  459.61  126.95
   8  -4  -4 1164.57   93.50
 -12   0   8   68.68   65.12
 -11   1   7  307.21   80.93
  -8 -10   8  108.72   78.92
  -7  -9   7  177.46   84.72
  -2  22  -4   76.93   71.39
  -1  15  -3  507.93  124.67
  -1  -9   3  745.41  133.72
   2  20  -6  126.72   80.51
   3  13  -5  407.36  116.24
   4   6  -4 1820.22  163.50
  11 -15  -3  353.15   42.73
 -12  24   2   30.89   36.38
  -7  23  -1   85.69   67.56
  -6  -8   6   94.80   84.66
  -3 -19   7   28.05   54.13
   0  26  -6  159.86   63.04
 -11  17   3  407.99   52.65
 -10   2   6  177.87   79.78
  -6  16   0  517.39  107.45
  -5   9   1 1263.23   85.27
  -5  -7   5  591.67  123.69
  -3  21  -3  478.48  101.97
  -2 -18   6  182.66   80.35
   1  19  -5  329.46  100.02
   3 -19   3  295.64   83.66
   4  -2  -2 3567.37  132.97
   4 -10   0 6221.99  238.25
   5  17  -7  134.53   80.64
 -11  -7   9   24.89   56.34
 -10  -6   8  127.07   76.01
  -6 -16   8   14.33   52.08
  -1  25  -5   45.42   52.14
  -1 -17   5   51.82   75.80
   3  23  -7   33.66   50.67
   6  10  -6  370.62  112.88
   7   3  -5  724.47  123.53
 -16  10   8   55.56   35.64
 -13  23   3   77.02   36.27
  -5 -15   7  132.47   77.15
  -4  -6   4 1296.46  142.41
  -2  14  -2  248.99  124.86
   2  12  -4  338.92  113.56
   3   5  -3 3027.59  184.37
   4 -18   2  377.08  103.46
   8 -12  -2  955.09   69.54
  11  -7  -5  417.33   54.46
  -9  -5   7  183.23   85.91
  -6  26  -2   36.84   55.34
  -4  20  -2  884.18  120.11
  -4 -14   6  780.91  121.60
  -1   7  -1 5016.52  216.57
   0  18  -4  496.66  113.29
   2  22  -6   91.63   67.54
   4  16  -6  208.38   93.93
  10   0  -6 1815.82  140.33
  -9 -13   9  141.41   72.32
  -8  -4   6  786.29  118.61
  -2  24  -4  219.96   76.76
   1 -15   3  310.73  116.63
   5   9  -5  809.84  135.34
 -14   4   8   96.66   46.25
 -13  -3   9   56.74   52.46
  -8 -12   8  142.74   81.92
  -7  15   1  653.91   83.98
  -3 -13   5  480.62  116.98
   5  19  -7    8.50   61.37
   5 -17   1  903.41  126.92
 -15  11   7  125.94   33.61
  -9  21   1   94.52   50.83
  -7  25  -1  315.48   69.65
  -3  13  -1  752.01  108.77
  -3  -5   3 3222.42  189.04
   1  21  -5   83.85   74.58
   1  11  -3  794.34  134.41
   1  -7   1 4315.95  204.14
   3  15  -5  127.46   94.32
 -12  -2   8  277.69   73.26
 -11  -9   9   88.71   58.76
  -6 -18   8   97.71   53.99
  -5  19  -1  117.37   73.13
  -4   2   2 3594.75  127.45
  -3  23  -3  341.72   83.00
  -2 -12   4  254.33  102.97
  -1  17  -3   74.47   82.52
   6   2  -4  714.24   98.61
   8   6  -6  220.11   85.60
 -14  22   4  116.57   29.18
 -13   5   7  360.08   60.30
  -6 -10   6  108.46   87.15
  -5 -17   7   61.16   58.01
  -1 -19   5  125.13   71.38
   2  24  -6   72.38   51.21
   4  18  -6  194.07   78.79
   6  12  -6  305.06   88.78
   6 -16   0  270.66   78.24
  -5  -9   5  736.65  116.67
  -4  22  -2  288.82   81.22
  -4 -16   6  232.44   78.36
  -1 -11   3  619.20  113.49
   0  20  -4  143.82   84.17
   0 -18   4  227.24   80.85
   2  14  -4  134.52   94.14
   5  21  -7   70.72   58.48
   9  -1  -5   92.69   71.91
 -10  20   2  202.66   50.84
  -9  -7   7  196.85   72.63
  -8 -14   8   48.38   56.86
  -2  16  -2  148.09   91.21
   0  10  -2 5665.08  253.64
   1  23  -5  264.30   75.14
 -13  -5   9  137.48   60.60
  -6  18   0 1644.99  131.06
  -6  -2   4 1143.73  117.81
  -3  25  -3  101.94   66.87
  -3 -15   5  111.57   88.82
   3  17  -5  174.96   95.83
   3 -13   1  875.11  111.81
   5  11  -5   44.44   95.26
   7   5  -5  395.43  108.79
 -12   6   6  449.19   60.50
 -11 -11   9  126.50   68.88
 -10   0   6 2282.32  152.95
  -7 -13   7  172.25   83.27
  -4  12   0 3654.72  182.91
  -2  -4   2 2302.20  154.12
   1 -17   3   92.85   90.31
   4  20  -6  425.47  101.88
 -13  25   3   30.39   28.46
  -8  -6   6  261.62   96.32
  -5 -19   7    5.81   53.87
  -4  -8   4  954.95  137.21
  -1  19  -3  357.56  103.19
   5  23  -7   72.39   56.68
   6  14  -6  104.16   87.87
   7  -5  -3  778.93   56.22
  10   2  -6  214.50   89.14
  10 -18  -2  598.48   64.58
 -14   2   8  151.18   64.84
 -12  -4   8  218.54   78.48
 -10 -10   8  349.42   94.77
  -9  23   1  118.75   56.29
  -6 -12   6  486.64  107.85
  -5  21  -1   98.94   77.08
  -2   6   0  755.90  100.50
   0  22  -4   67.49   70.41
   0 -10   2 5851.79  255.67
   1  13  -3  607.71  130.86
   5 -19   1  392.38  103.53
   8   8  -6 1063.09  135.79
 -16   8   8   70.29   40.06
 -14  12   6  316.01   34.46
  -8 -16   8   34.22   55.69
  -4  24  -2  347.61   87.96
  -4 -18   6  161.92   77.87
  -2 -14   4  238.04  114.01
   1  25  -5   58.11   54.75
   3   7  -3 1945.85  160.24
   7 -15  -1  628.40   90.37
  -3  15  -1  572.06  122.78
   2  16  -4  164.02  103.19
   5   1  -3 2686.74  152.79
 -11  -3   7  247.01   81.68
  -9  -9   7  363.35   94.85
  -7  -5   5  387.10  113.32
   2  -6   0  520.36   97.88
   3  19  -5  109.29   84.85
   4  22  -6   84.88   67.91
   4  10  -4 5246.73  267.09
 -15  21   5   15.56   17.97
 -13  -7   9   53.74   56.55
 -11 -13   9  109.42   63.59
  -9   1   5  389.53   93.68
  -7  17   1  224.13   79.59
  -7 -15   7   47.94   66.69
  -5 -11   5   85.57  105.36
  -3 -17   5  214.51   90.86
  -2  18  -2  409.58  107.30
   5  13  -5  975.30  138.91
 -11  19   3  116.54   43.55
  -3  -7   3 1769.86  155.52
  -1  21  -3  136.49   89.00
  -1 -13   3  853.18  140.16
   0  24  -4  134.33   70.03
   1  27  -5  106.07   56.25
   4 -12   0 3813.96  186.15
   6  16  -6  414.78  104.92
 -10 -12   8   83.39   68.26
  -8 -18   8   67.41   54.17
  -6  20   0  345.92   89.41
  -5  23  -1  136.47   73.23
  -5  -1   3 2706.47  156.36
  -1   9  -1 1189.64  140.33
   1 -19   3  536.45  112.50
   6 -18   0 1373.50  126.05
   7   7  -5  263.17  105.03
   8  10  -6  143.07   94.72
 -12  -6   8  252.67   82.75
 -10  22   2   39.00   43.78
  -8  -8   6  727.17  115.04
  -6 -14   6  129.90   84.80
  -4  26  -2   55.48   56.36
   0  12  -2  107.04  104.96
   3  21  -5  213.67   87.26
   4  24  -6  101.73   60.95
   8  -2  -4 3253.52  155.26
 -14  24   4   35.78   23.61
 -14   0   8  192.23   69.15
 -10  -2   6  526.87  101.64
  -9  25   1  163.20   56.81
  -4 -10   4 4652.73  248.17
  -2 -16   4  142.11   98.65
   1  15  -3  297.23  116.42
   2  18  -4  123.75   98.78
   9   1  -5  212.89   96.45
 -15   9   7  126.89   39.33
 -13  -9   9   10.25   47.93
 -11   7   5  538.97   56.43
  -9 -11   7  226.86   92.96
  -7 -17   7   93.90   64.85
  -6   8   2 1726.35   65.53
   0  26  -4    3.13   48.74
   1  -9   1  897.57  123.44
   3 -15   1  512.00  118.60
   6  18  -6   77.32   78.06
  10  -8  -4  222.16   38.08
  -6  -4   4 2713.54  170.19
  -3 -19   5   68.86   73.38
  -2  20  -2  287.79  100.75
  -1  23  -3  501.02   99.27
   5  15  -5  104.24   91.61
 -11  -5   7  142.83   78.49
 -10 -14   8   21.53   59.18
  -8 -20   8   27.39   41.71
  -5 -13   5  858.40  130.27
  -4  14   0 1314.88  117.38
  -3  17  -1  199.33  105.34
   3  23  -5  620.39  107.18
   3   9  -3 1354.04  148.49
   4  12  -4  149.29  112.87
  11  -5  -5   82.36   49.58
 -16   6   8   25.12   36.05
 -12   4   6  332.48   60.51
  -7  -7   5  101.77   85.29
  -6 -16   6  419.46   90.75
  -5  25  -1  237.12   69.34
  -5  11   1  456.47   66.76
   0 -12   2   54.33   84.00
   2   6  -2 3466.31  179.20
  11 -17  -3  213.66   39.50
 -12  -8   8   29.93   59.23
  -6  22   0   78.63   56.66
  -1 -15   3  178.65   93.09
   1   3  -1 3307.91  148.45
   2  20  -4  121.72   82.64
   6  20  -6  260.95   81.91
  -7  19   1   79.03   56.31
 -14  -2   8  191.55   64.46
  -9 -13   7  270.73   77.39
  -3  -9   3 1596.39  142.34
  -2  -6   2 3581.07  179.98
  -2 -18   4   41.31   66.69
   0  14  -2 2421.00  174.53
   3  25  -5   54.01   49.48
   5  17  -5  299.30   90.01
  10   6  -6  113.05   78.25
 -10  24   2  122.94   42.45
 -10 -16   8   40.20   49.05
  -9  -1   5  697.17   95.01
  -8   2   4 3109.40  142.91
  -4 -12   4  191.02   97.53
  -2  22  -2  118.24   70.57
   7 -17  -1  205.44   63.31
   8 -14  -2  420.09   59.41
  13 -11  -5  222.65   27.95
 -11  -7   7   66.46   73.77
 -10  -4   6  179.85   75.33
  -8  16   2  316.03   57.82
  -7   5   3  670.43   53.19
  -5 -15   5   77.31   83.22
   2  22  -4   39.63   70.24
   4  14  -4  335.91  115.32
   5   3  -3 4010.45  197.76
   6  22  -6   34.34   60.85
   8  14  -6  172.71   88.55
 -12 -10   8   54.51   62.59
 -11  21   3   84.16   36.55
  -6 -18   6   79.32   68.24
  -3  19  -1  127.47   90.31
  -1  27  -3   97.50   60.35
  -1  11  -1 2318.76  158.53
   3  27  -5   11.26   43.96
   3 -17   1  309.51  106.66
   4 -14   0 1039.13  113.46
   9   3  -5  790.64  118.34
  -6  24   0   35.13   52.85
   1  19  -3  334.99  102.39
   3  11  -3  480.96  125.39
   5  19  -5  250.37   93.49
   7  11  -5  308.32  106.56
   9 -11  -3  448.63   27.31
 -16   4   8   43.40   44.59
 -10 -18   8   12.62   46.48
  -9 -15   7  454.90   98.29
  -8 -12   6  519.84  108.86
  -7  -9   5 1085.99  144.83
  -6  -6   4 3658.94  204.33
  -2  24  -2  121.90   71.93
  -2 -20   4  125.24   70.23
  -1 -17   3  153.92   97.31
   5 -11  -1  198.14   74.11
   6  24  -6  115.63   63.20
 -15   7   7  121.26   49.08
 -14  -4   8   76.73   66.79
  -5  -3   3 3667.06  185.75
  -4  16   0  296.24  102.67
   0 -14   2 2483.40  174.13
   2  24  -4  191.25   80.51
   8  16  -6   68.26   76.95
  10   8  -6  205.66   97.87
 -15  23   5   24.25   18.77
 -13  -1   7  281.30   81.62
 -12 -12   8   52.56   68.09
 -10  26   2  106.05   46.19
  -9  13   3  262.36   39.70
  -7  21   1   93.28   62.69
  -6 -20   6  168.22   71.95
  -5 -17   5  244.13   90.23
   0  16  -2   64.28   99.01
   1 -11   1 2307.67  157.75
   4  16  -4  118.16   93.92
   8   0  -4 2130.58  138.04
 -12   2   6  700.78   93.65
 -11  -9   7  281.20   93.21
 -10  -6   6  130.99   88.79
  -4 -14   4  175.71  105.30
  -3  21  -1  406.84   96.53
  -2   8   0 1318.95  119.19
   1  21  -3   53.32   81.45
   2   8  -2  648.63  126.29
   5  21  -5   54.02   72.89
   6   8  -4  319.47  114.33
 -12  18   4  163.77   30.58
  -9 -17   7   94.14   65.02
  -6  26   0   76.52   55.69
  -3 -11   3  476.28  122.28
  -2  26  -2   36.42   51.95
   2  26  -4   57.66   55.76
   4   0  -2   52.82   85.90
   7  13  -5  554.38  113.53
  -9  -3   5 1123.19  131.29
  -8 -14   6  188.56   86.25
   8  18  -6   83.28   74.78
   9   5  -5  159.81   87.90
  11  -3  -5  107.68   71.50
 -14  10   6  390.25   45.51
 -14  -6   8  361.82   85.83
  -7 -11   5  184.69   97.79
  -1 -19   3  231.26   91.15
   3  13  -3 1318.90  152.25
   3 -19   1   49.61   75.91
   4  18  -4  172.93   95.32
   5  23  -5  155.47   75.35
   7 -19  -1  103.99   66.42
  10  10  -6  409.12  108.21
 -17  15   7   44.09   14.72
 -16   2   8   70.14   52.67
 -12 -14   8  109.99   71.34
 -11  23   3  101.54   41.80
 -11   5   5   79.60   58.09
  -5  13   1 2187.93  119.29
  -5 -19   5  143.46   76.81
  -4   0   2   60.79   84.34
  -2  -8   2  620.18  123.93
  -1  13  -1  664.74  122.03
   0  18  -2 1007.48  131.05
   1  23  -3  222.55   84.33
   2  -8   0 1487.47  122.36
 -13  -3   7  224.61   79.96
 -11 -11   7  177.65   85.69
  -9 -19   7  131.44   64.17
  -8  18   2  334.43   65.45
  -7  23   1  228.39   69.05
  -6  -8   4  156.41  105.45
  -4  18   0  422.01  101.54
  -4 -16   4  191.00   94.31
  -3  23  -1  287.77   84.31
   0 -16   2  102.50   99.69
   8  20  -6  129.29   76.11
 -10  -8   6  196.07   91.14
  -8   0   4 2772.63  153.39
  -8 -16   6  104.22   73.72
   4 -16   0  209.35   95.27
   5  25  -5   85.60   60.02
   6  10  -4  341.69  116.76
   7  15  -5  288.46  100.05
 -12 -16   8  151.71   66.85
   1  25  -3   37.22   64.27
   4  20  -4  301.53   97.67
  10  12  -6   28.29   81.48
  11 -19  -3   55.60   35.13
 -15   5   7  240.81   52.11
 -14  -8   8   27.28   59.64
 -12   0   6   78.76   57.40
  -7 -13   5  479.79  108.66
  -3 -13   3 1347.49  152.20
   3  15  -3  188.08  109.41
   5  27  -5   21.58   46.72
   8  22  -6   83.05   67.24
   9   7  -5  409.12   98.64
 -18  10   8    1.38   25.81
 -11 -13   7  125.43   65.39
  -9  -5   5  169.86   84.26
  -5  -5   3 2316.42  146.83
  -3  25  -1  197.41   66.34
   0  20  -2  512.31  100.13
   1 -13   1 1247.88  122.79
   2  10  -2  823.26  114.51
   7  17  -5  581.94  104.27
   8   2  -4 2889.10  158.87
   8 -16  -2  254.04   55.15
 -16   0   8  192.80   55.85
 -13  -5   7  313.52   74.93
  -8 -18   6   40.00   55.97
  -7  25   1   63.44   44.46
  -4 -18   4   52.74   68.11
   1  27  -3  233.26   67.57
   4  22  -4  268.84   81.30
   7  -3  -3 2521.80  108.71
   8  24  -6  154.99   61.98
  -4  20   0  254.32   72.89
 -14 -10   8   94.85   60.04
  -3  27  -1   65.77   53.03
   0  22  -2  291.37   83.67
   3  17  -3  155.59   85.98
   7  19  -5  450.08   95.88
  11  -1  -5  650.75   83.09
 -11 -15   7  113.08   63.05
  -8  20   2  251.95   54.18
  -7 -15   5  403.89   90.76
  -2  10   0 4277.08  183.25
  -2 -10   2  730.43  110.95
   4  24  -4  187.44   69.33
   5   7  -3 1800.66  138.68
   5 -13  -1 1574.95  103.01
   6  -8  -2 1669.66   63.08
   9   9  -5  451.06   95.86
 -12  -2   6  639.14   89.21
  -8 -20   6   63.40   60.79
  -7  27   1  238.40   55.25
  -4 -20   4  272.67   98.88
  -3 -15   3  345.07  114.30
   4 -18   0  883.14   99.90
  10  16  -6  237.04   84.02
 -16  -2   8  149.71   66.12
 -14 -12   8   68.60   67.20
 -13  -7   7  126.58   76.36
 -12  20   4  161.85   33.75
 -10 -12   6  207.74   93.23
  -9  -7   5  901.71  121.34
  -4  22   0  251.30   82.18
  -1  17  -1  914.30  131.68
   0  24  -2  442.83   96.32
   2  12  -2 1613.27  151.46
   3  19  -3  271.81   98.63
   4  26  -4   32.08   52.49
   6  14  -4  339.08  111.68
   7  21  -5  192.33   84.59
 -18   8   8   33.25   30.99
 -14   8   6  420.62   50.59
 -11 -17   7  156.68   71.10
  -8  -2   4 2949.95  165.23
  -6 -12   4 1708.55  161.85
   1 -15   1 3152.23  193.08
  -7 -17   5  211.93   86.69
   4  28  -4   27.75   43.81
   7  23  -5   50.69   63.45
   9  11  -5  325.58  100.86
  10  18  -6  118.64   70.40
 -14 -14   8   24.80   61.54
  -8  22   2  101.86   52.01
  -4  24   0  163.35   67.56
  -3 -17   3  229.41  101.26
   0  26  -2  211.52   71.90
   2 -10   0 5165.78  210.06
   3  21  -3  611.71  111.44
   4   2  -2 3175.38  156.58
   6  16  -4  112.21   92.86
 -16  -4   8  104.13   61.85
 -13  -9   7  133.15   78.98
 -11 -19   7  317.09   80.26
 -10 -14   6  738.44  115.08
  -9  15   3  272.73   44.21
  -2 -12   2 1490.36  147.46
  -1  19  -1   95.23   93.15
   5   9  -3  677.99  123.89
   7  25  -5   97.34   60.96
 -15   1   7  446.60   81.53
  -9  -9   5  384.74  104.24
  -7 -19   5  439.18   97.23
   2  14  -2  180.91  110.28
   8 -18  -2  213.26   59.54
   9  13  -5  139.67   89.93
  11   1  -5  665.57  109.44
 -17  13   7  106.48   26.79
 -14 -16   8   35.66   54.25
  -6 -14   4  846.44  128.36
  -4  26   0   42.03   50.04
  -4  -2   2 3717.38  163.57
   3  23  -3  233.97   86.58
   6  18  -4  135.80   90.48
 -18   6   8  133.72   40.71
 -16  -6   8  199.02   72.17
 -13 -11   7  156.00   74.70
 -10 -16   6  208.73   82.20
  -8  24   2  468.50   68.70
  -8  -4   4 1094.21  125.77
  -3 -19   3  150.44   92.47
   1 -17   1 1462.64  140.78
   8   6  -4  640.33  114.66
  13  -9  -5  203.03   36.19
 -12  22   4  150.17   37.91
 -11   1   5  928.17  102.57
  -5  -9   3 1036.51  134.04
  -1  21  -1  192.80   88.75
   2  16  -2  138.22  104.61
   3  25  -3   71.73   63.38
   5  11  -3   96.45  105.43
   5 -15  -1  551.80   93.65
   6  20  -4  535.20  109.59
   9  15  -5  161.77   89.90
 -12  -6   6  345.29   93.19
  -9 -11   5  267.46   97.07
  -1  -7   1 4650.24  209.75
  15 -19  -5   31.66   16.14
 -16  -8   8   30.38   57.02
 -15  -1   7  336.90   83.46
 -14   6   6  290.48   58.80
 -13 -13   7   91.35   68.47
 -10 -18   6  152.14   71.80
  -6 -16   4  168.13   92.60
  -2 -14   2  164.56  107.26
  -1  23  -1  215.97   83.89
   3  27  -3   28.64   52.84
   6  22  -4  293.50   93.70
   7  -1  -3  699.41   90.48
   9  17  -5  333.94   99.36
  11   3  -5  233.66   95.64
  -8  26   2   45.80   42.00
   2  18  -2  739.04  123.41
   8   8  -4  391.28  121.14
 -12  -8   6  214.59   89.63
  -2  14   0  342.08  106.84
  -1  25  -1  217.75   79.62
   1 -19   1  110.70   82.68
   2 -12   0  465.59   99.04
   5  13  -3 1803.28  165.64
   6  24  -4  174.15   77.41
   9  19  -5  413.90  102.29
  12 -16  -4   41.83   22.94
 -16 -10   8   39.89   54.05
 -15  -3   7  308.72   74.17
 -13 -15   7   53.87   63.52
 -12  24   4  234.50   38.69
 -11  -1   5  653.79   90.97
 -10 -20   6   47.94   57.46
  -9 -13   5  219.79  100.25
  -8  -6   4  486.27  115.87
  -6 -18   4  162.70   85.06
  -5 -11   3  238.16  109.94
  -9  17   3  436.23   51.90
  -2 -16   2  149.31   87.71
  -1  27  -1  158.96   62.41
   2  20  -2  432.46   92.55
   6  26  -4   74.65   52.99
   9  21  -5  152.09   72.50
 -17  11   7   20.29   27.89
 -13 -17   7   22.96   49.14
   5  15  -3  139.67   91.44
   5 -17  -1  321.82   74.48
   6  28  -4   25.43   44.07
   8  10  -4  103.28   87.92
  10  -4  -4 3670.29  145.13
 -16 -12   8    0.00   51.10
 -15  -5   7   88.84   59.30
 -12 -10   6   16.73   68.75
  -7   1   3  620.12   77.17
  -5 -13   3 1696.62  150.17
   2  24  -2   38.55   63.35
   5  17  -3  165.28   85.60
   8  12  -4  181.07   88.62
   9  25  -5   56.15   52.95
   9 -13  -3  300.34   37.26
  11   7  -5  248.36   79.32
 -16 -14   8   23.54   49.36
 -13 -19   7   13.81   48.02
 -12 -12   6  191.70   79.38
 -11  -3   5  100.10   77.61
  -9 -17   5  176.90   73.42
  -2 -18   2  537.17   98.77
   1  11  -1 2353.70  148.48
   2 -14   0  239.17   85.96
 -15  -7   7   29.44   64.31
  -9  19   3  615.20   60.57
  -2  18   0  110.52   82.08
   2  26  -2   63.27   59.96
   4   6  -2  835.20  121.66
   5  19  -3  177.93   93.27
  13  -7  -5  294.06   49.24
 -14   2   6   77.26   54.30
  -8 -10   4  143.43  112.30
  -6  12   2 1141.88   74.48
  -5 -15   3  167.70  107.59
   5  21  -3   93.90   83.97
   8  14  -4  190.02  100.75
  11   9  -5  235.95  100.65
 -17   9   7  198.53   40.43
 -12 -14   6  183.76   81.75
 -11  -5   5  231.64   93.89
  -9 -19   5  510.66   99.83
  -2  20   0  370.55   96.77
  -2 -20   2  300.31   99.68
   1  13  -1  500.05  121.32
   5 -19  -1   71.43   69.61
   8  16  -4  251.78  100.84
 -15  -9   7   50.03   67.49
 -10   6   4  608.19   58.05
   5  23  -3  251.15   88.31
  11  11  -5   80.21   85.02
 -12 -16   6   62.42   67.69
  -9  21   3  176.72   51.05
  -8 -12   4  284.11  105.55
  -5 -17   3  240.00  100.56
  -2  22   0  573.72  104.88
   2 -16   0  639.89  116.15
   4   8  -2 2977.24  179.87
   5  25  -3  104.68   69.33
   8  18  -4  333.79  103.35
  11  13  -5  235.85   94.57
 -15 -11   7  100.24   73.45
 -14   0   6  225.13   76.09
 -11  -7   5  503.10  107.30
  -2  24   0    9.62   58.34
   1  15  -1 4135.63  218.89
   5  27  -3   70.03   62.27
   7   3  -3 2282.65  150.21
   8  20  -4  241.01   95.22
 -17   7   7   86.40   45.91
 -12 -18   6   46.04   58.89
  -9  23   3  103.53   44.72
   8  22  -4   28.68   74.01
  11  15  -5  270.37   97.60
 -15 -13   7   17.00   64.82
 -14  -2   6  149.99   74.63
  -8 -14   4  123.77   93.08
  -6  14   2  520.49   74.89
  -5 -19   3  171.22   88.42
  -4  -8   2 3016.04  179.58
  -2  26   0   63.86   57.69
   1  17  -1  802.89  128.67
   4  10  -2 1450.34  145.63
   6 -10  -2  957.98   65.76
   8  24  -4  203.86   80.62
   8  26  -4    7.66   56.97
  11  17  -5  556.30  111.55
  13  -5  -5 1509.54   98.54
 -15 -15   7   70.60   68.83
 -12 -20   6   59.69   56.67
 -11  -9   5  128.15   88.93
  -9  25   3   99.25   42.86
   1  19  -1   24.46   87.39
   2 -18   0  258.50  103.15
   7   5  -3  662.62  108.05
  11  19  -5  103.89   81.02
  12 -18  -4  256.83   34.65
 -17   5   7  236.28   57.44
  -9  27   3   60.98   36.96
  -8 -16   4  339.41  101.36
  -7  -3   3 2826.62  161.26
   1  21  -1  131.51   90.18
   4  12  -2 1564.71  153.77
  10   0  -4  321.51   95.62
  11  21  -5  176.56   82.52
  11  23  -5   30.20   61.79
 -15 -17   7   69.45   58.80
 -11 -11   5  592.75  111.11
 -10   4   4 4182.24  162.00
   1  23  -1  324.31   93.48
  11  25  -5   39.04   56.18
  -8 -18   4  407.29  101.23
  -6  16   2 1104.83   94.42
  -4 -10   2 1361.19  141.71
  -1 -15   1 3064.98  186.43
   1  25  -1  152.11   73.17
   2 -20   0  672.37  101.79
   4  14  -2 1954.74  168.46
   7   7  -3  468.25  113.61
   9 -15  -3  251.94   43.64
 -14  -6   6   28.39   71.03
 -11 -13   5  146.96   89.81
   1  27  -1  106.49   68.07
   4  16  -2  946.02  139.40
  10   2  -4  377.04  106.78
  13  -3  -5  567.72   81.52
 -17   1   7   72.29   53.21
  -8 -20   4  243.88   89.92
  -7  -5   3  865.13  116.19
  -6  18   2  503.80   74.88
  -1 -17   1 1541.11  136.90
   4  18  -2  378.42  114.15
   7   9  -3 3266.53  198.18
 -14  -8   6  403.35   98.86
 -11 -15   5  393.95   99.47
 -10   2   4  327.63   70.15
  -6  20   2  535.53   71.32
  -4 -12   2 1325.96  145.87
   4  20  -2 1140.37  138.73
   4  22  -2  381.91  101.95
   7  11  -3 1263.13  150.49
 -17  -1   7   73.90   52.53
 -14 -10   6  298.86   79.64
 -11 -17   5  391.50   88.84
  -7  -7   3  737.60  114.43
  -6  22   2  105.01   54.01
  -6  24   2  436.50   67.01
   4  24  -2  604.28  103.75
   4  26  -2   96.00   62.17
   7  13  -3  948.95  127.64
 -17  -3   7    3.94   53.17
 -14 -12   6  114.87   75.52
  -6  26   2    8.26   41.26
  -4 -14   2 2041.46  157.75
   7  15  -3  342.56  100.38
  10   6  -4  657.37  112.31
 -17  -5   7  291.31   72.33
   7  23  -3   63.54   73.14
   9 -17  -3  379.64   50.88
  13   1  -5  132.14   69.99
 -14 -14   6   33.38   62.05
  -4 -16   2  658.72  112.70
   7  25  -3  107.61   62.86
   7  27  -3   35.47   51.50
  10  10  -4  757.81  112.52
  10  12  -4  103.88   85.44
  13   3  -5  518.98   91.62
 -17  -7   7   87.21   62.71
 -14 -16   6   70.01   64.36
 -10  -2   4  350.83   91.43
  -7 -11   3  994.68  127.98
  10  14  -4  115.84   83.56
  10  16  -4  173.57   83.00
 -17  -9   7  223.16   73.77
 -14 -18   6  274.40   82.16
  -4 -18   2  655.71  115.12
  -3  13   1 1331.74  101.63
  -3  15   1  470.56   87.39
  10  18  -4   60.66   84.88
  10  20  -4   28.28   77.58
  10  22  -4   51.40   74.05
  10  24  -4   81.82   69.10
  10  26  -4   23.30   54.35
  13   7  -5  230.94   95.73
 -17 -13   7   23.25   66.10
 -17 -11   7  122.17   76.93
 -14 -20   6  128.73   66.26
 -13  11   5  337.48   32.59
 -10  -4   4 4902.26  228.65
  -7 -13   3  734.44  133.27
  -4 -20   2 1149.11  138.44
  -3  17   1  203.92   91.20
  -3  19   1   57.97   75.97
  -3  21   1  136.79   78.77
  -3  23   1   55.42   62.28
  -3  25   1  199.73   72.47
  -3  27   1  165.67   70.97
   6 -14  -2  680.64   72.24
  13   9  -5  179.97   99.28
  13  11  -5  224.62   95.91
  13  13  -5   83.27   82.91
  13  15  -5  116.55   88.05
 -17 -15   7   50.82   62.84
 -10  -6   4  537.68  114.39
  -7 -15   3  342.78  113.53
   9 -19  -3  480.66   59.00
  13  17  -5   22.53   74.01
  13  19  -5   42.88   69.79
  13  21  -5  100.31   67.96
 -13   9   5  198.26   38.04
 -10  -8   4  115.17  100.87
  -7 -17   3  719.53  124.06
   3  -9  -1  304.63   76.76
 -13   7   5  258.58   49.17
 -13  21   5  176.48   29.77
 -13  23   5   88.77   26.70
 -10 -10   4  999.72  131.89
  -7 -19   3 1006.40  131.32
   6 -16  -2 1098.94   96.39
 -13   5   5 1757.74  104.85
 -10 -12   4  110.49   95.23
   0  22   0   15.18   69.98
   0  24   0   45.47   65.58
   0  26   0   26.00   58.69
 -13  -1   5  304.07   90.21
 -13   1   5  260.68   81.67
 -13  19   5   51.64   22.89
 -10 -14   4   96.40   90.17
   0  18   0   19.20   88.45
   0  20   0   36.80   81.16
   3 -11  -1 1206.42  100.51
   6 -18  -2  357.07   73.94
 -13  -5   5 1646.93  141.54
 -13  -3   5  580.94  105.96
 -10 -18   4  134.96   82.68
 -10 -16   4  193.90   91.71
   0  12   0  421.93  109.02
   0  14   0   29.12   90.79
   0  16   0 2212.51  164.88
   3 -13  -1 1053.85  106.56
   3  25  -1  317.54   91.58
   3  27  -1  279.96   82.24
 -13  -9   5  114.97   90.53
 -13  -7   5  210.99   89.58
 -13  17   5  105.17   13.16
 -10 -20   4   39.16   69.41
   0   8   0 5192.48  206.76
   0  10   0   32.90   92.84
   3  23  -1   96.59   77.59
   6  28  -2  139.44   71.85
 -13 -13   5   96.86   80.07
 -13 -11   5  270.39   92.93
   3 -15  -1  327.04   90.22
   3  19  -1   92.04   93.21
   3  21  -1  488.26  112.35
   6  26  -2   71.84   68.63
 -13 -17   5   46.15   68.28
 -13 -15   5  195.96   86.43
 -10  26   4   20.51   30.85
   3 -17  -1  323.79   91.44
   3  17  -1  317.34  111.26
   6  22  -2   40.29   82.79
   6  24  -2  579.84  109.11
   9  27  -3   41.82   58.55
 -13 -21   5   97.08   63.79
 -13 -19   5   83.89   68.60
   0  -6   0   52.33   86.72
   0  -4   0 5003.17  175.86
   3 -19  -1  148.02   84.00
   3  13  -1  961.90  140.65
   3  15  -1  313.83  116.88
   6  20  -2  460.86  111.44
   9  23  -3  174.45   89.20
   9  25  -3   58.48   68.93
  12  26  -4   53.38   60.11
 -16 -12   6   55.75   76.25
 -16 -10   6  283.13   92.82
 -16  -8   6  203.04   85.21
 -16  -6   6  209.31   82.07
 -16  -4   6  119.60   78.07
 -16  -2   6  172.68   77.76
 -10  24   4   34.96   31.12
   0 -12   0  432.11  109.98
   0 -10   0   59.18   94.00
   0  -8   0 5498.58  213.61
   3  11  -1 1238.25  136.17
   6  18  -2  395.28  115.12
   9  21  -3   97.54   88.68
  12  24  -4   38.65   66.68
 -16 -20   6    9.53   48.75
 -16 -18   6   36.71   56.73
 -16 -16   6   26.39   62.73
 -16 -14   6   51.89   67.61
 -16   0   6   28.72   59.43
 -16   2   6  130.05   53.71
   0 -16   0 2310.74  165.64
   0 -14   0   27.75   91.12
   6  16  -2 1221.14  148.41
   9  19  -3  530.51  117.14
  12  22  -4  218.31   89.90
 -16   4   6  294.27   57.49
 -10  22   4   98.42   36.11
  -7  27   3   64.68   39.42
   0 -20   0   25.60   74.48
   0 -18   0   22.56   87.45
   3   9  -1  498.68  128.48
   6  14  -2  420.99  128.31
   9  17  -3  466.77  118.40
  12  18  -4  263.78  103.91
  12  20  -4  132.42   83.06
 -16   6   6  289.00   53.31
   3   7  -1  721.24  106.96
   6  12  -2 1523.51  143.50
   9  15  -3  382.62  103.80
  12  16  -4   41.92   79.44
  12  14  -4  100.05   81.12
   9  13  -3   92.59   93.86
   6  10  -2  803.34  117.04
  -3 -19   1  110.59   86.19
  -3 -17   1  324.24   92.47
  -7  25   3   54.79   40.80
 -16   8   6   59.51   38.39
 -19 -13   7  111.80   65.18
 -19 -11   7   53.16   59.81
 -19  -9   7   98.04   60.54
 -19  -7   7   18.10   52.90
 -19  -5   7    5.23   53.14
 -10  20   4   37.33   34.31
  12  10  -4  424.09   98.72
   9   9  -3  127.57   95.07
  -4  26   2   48.01   47.95
  -7  23   3  105.93   46.79
 -19   1   7   95.89   51.87
  12   8  -4  356.29   97.22
   6   6  -2  722.02  107.42
  -1  27   1   83.96   60.13
  -6 -20   2  791.70  119.32
  -6 -18   2  424.78  101.22
  -6 -14   2  643.45  117.81
  -6 -12   2 1480.44  140.27
 -16  10   6  187.40   38.29
  12   6  -4 1632.19  151.98
   3   3  -1  500.30   99.75
  -6 -10   2  856.44  131.91
  -4  24   2  423.96   71.63
  -9 -19   3  441.61  107.68
 -19   5   7   33.16   40.76
   9   5  -3  350.87   92.90
   8  28  -2   39.57   59.56
   5  27  -1   90.11   69.38
   2  26   0   76.22   69.83
  -1  25   1   63.94   63.27
  -6  -8   2 1594.42  146.60
  -9 -17   3  438.36  110.95
  -9 -15   3  326.80  112.49
  -7  21   3  117.10   49.59
 -10  18   4   26.57   34.13
  12   4  -4  117.44   89.61
  11  27  -3   44.70   59.53
   8  26  -2   68.23   67.88
  -6  -6   2  453.09  114.00
  -4  22   2  416.84   84.38
  -9 -13   3  127.00  107.85
  -9 -11   3  839.61  134.39
 -12 -20   4   80.00   76.30
 -12 -18   4  253.12   91.68
 -19   7   7   49.07   39.85
   9   3  -3  734.17  115.27
  11  25  -3   29.73   65.14
   5  25  -1  214.70   90.71
   2  24   0   97.90   81.52
  -1  23   1  294.53   87.17
  -9  -9   3   94.44  107.71
 -12 -16   4   67.76   82.18
 -12 -14   4  146.63   93.79
  12   2  -4  895.40  122.19
  14  24  -4   81.78   69.61
   6   2  -2 3747.05  170.09
   8  24  -2  727.78  117.49
   5  23  -1  159.85   96.05
  -6  -4   2  400.31  104.53
  -9  -7   3 1993.98  155.73
  -7  19   3  805.10   79.28
 -12 -12   4  732.66  122.80
 -15 -21   5    6.02   55.92
 -15 -19   5   52.53   64.57
 -15 -17   5  232.90   86.07
  14  22  -4  106.13   79.98
  11  23  -3  147.49   86.29
   8  22  -2   48.91   83.26
   3   1  -1 3794.51  147.66
   2  22   0  805.82  122.27
  -4  20   2 1161.21  107.32
 -12 -10   4  200.21  101.60
 -15 -15   5  210.07   88.72
 -15 -13   5  170.45   95.16
 -16  12   6   67.21   28.56
 -19   9   7  187.47   46.33
  12   0  -4  241.61   96.64
  14  20  -4  235.54   94.01
   9   1  -3  980.86  112.80
  11  21  -3  175.74   94.81
   5  21  -1  109.85   90.43
  -9  -5   3  551.11  109.29
 -12  -8   4  658.78  118.03
 -15 -11   5  358.31  100.51
 -18 -18   6  144.83   71.26
 -18 -16   6  222.71   82.84
   8  20  -2  146.14   96.46
   2  20   0  133.91   90.76
  -6  -2   2 3875.67  173.61
 -12  -6   4 1386.95  142.24
 -15  -9   5  641.84  115.80
 -18 -14   6  114.73   76.20
  14  18  -4  233.51   97.67
  11  19  -3   49.55   88.24
   5  19  -1   69.29   92.35
  -1  19   1  164.15   96.74
  -4  18   2  414.99   84.15
  -9  -3   3  684.57  108.71
 -10  16   4  272.16   37.44
 -18 -12   6   90.75   79.04
  12  -2  -4  677.35   94.63
   6   0  -2 2453.97  129.91
   8  18  -2  384.87  113.72
  -7  17   3  606.70   72.75
 -12  -4   4  117.24  100.20
 -15  -7   5  267.59   97.60
 -18 -10   6  287.45   92.84
 -19  11   7  100.22   34.81
  14  16  -4  159.59   96.31
   9  -1  -3 1153.52  101.57
  11  17  -3  339.07  110.51
   2  18   0  115.70  104.20
 -15  -5   5   55.37   79.51
 -18  -8   6  148.58   83.29
   8  16  -2  355.73  117.31
   5  17  -1  630.69  125.55
  -1  17   1 1155.72  127.94
 -18  -6   6  312.19   94.70
  14  14  -4  487.71  113.68
  11  15  -3  565.13  121.41
  -9  -1   3  866.36  106.67
 -15  -3   5  255.81   90.19
  10  28  -2  107.67   66.69
   2  16   0  134.97  112.30
  -6   0   2 2448.41  125.34
  -4  16   2  927.46   90.56
 -18  -4   6   84.88   72.92
  12  -4  -4  127.00   59.69
  14  12  -4  292.36  102.38
  11  13  -3  512.42  120.67
   8  14  -2  429.23  123.19
   5  15  -1  397.52  120.42
   7  27  -1  229.33   78.50
  13  25  -3   82.48   64.37
  10  26  -2   71.81   61.81
  -2 -20   0  224.83   79.59
  -5 -19   1   53.20   84.66
  -1  15   1 3834.36  182.15
  -8 -20   2  138.28   80.11
 -14 -20   4  327.09   85.15
 -12   0   4  390.25   81.76
 -17 -21   5   17.55   55.51
 -15  -1   5  184.26   66.91
 -18  -2   6   91.83   58.64
  14  10  -4   36.27   76.43
   9  -3  -3  638.28   67.42
   4  26   0    2.90   60.88
   1  27   1  149.31   63.43
  -8 -18   2  411.81   96.27
 -11 -19   3   43.41   70.46
  -7  15   3  429.99   56.14
  -5  27   3   58.78   44.32
 -19  13   7   38.65   26.78
  -8 -16   2  256.49   95.47
 -14 -16   4   99.53   73.88
  -8  26   4   40.70   36.96
 -17 -17   5  122.06   68.64
 -15   1   5   93.03   58.19
 -18   0   6   42.03   55.60
 -16  14   6  106.96   20.41
  14   8  -4  206.61   82.81
  13  21  -3  166.66   82.79
  10  22  -2   85.58   75.67
   1 -17  -1  937.79  106.52
   3  -1  -1 3307.79  106.21
   7  23  -1  136.47   75.21
  -2 -16   0  474.64   95.78
   4  24   0  181.47   72.19
  -5 -15   1  494.62  105.80
   1  25   1   95.77   61.42
  -4  14   2 1571.90   99.75
 -11 -15   3  303.64   92.47
 -14 -14   4  453.09  102.71
 -17 -15   5  145.15   72.62
 -20 -16   6   41.08   57.01
  11   9  -3  274.02  112.04
  -8 -14   2  693.61  130.80
  -5  25   3  120.43   50.00
 -20 -14   6  182.18   77.74
  12  -6  -4 1476.40   82.52
  13  19  -3  147.79   96.88
   8  10  -2  371.14  116.55
   5  11  -1  171.78  109.30
  -1  13   1 1242.12  117.29
 -11 -13   3  239.19  116.25
 -14 -12   4  515.68  117.14
 -12   2   4  365.57   70.12
 -17 -13   5  127.54   88.95
 -11  25   5   64.32   30.44
  14   6  -4  590.50  115.11
   7 -19  -3 1097.79   84.45
  10  20  -2  125.81   95.48
   7  21  -1  151.57   95.49
   2  12   0  506.31  116.67
   4  22   0  246.72  100.85
  -5 -13   1 1618.09  151.04
   1  23   1  196.01   92.11
  -8 -12   2  679.24  130.17
 -17 -11   5  116.47   88.48
 -20 -12   6   37.40   70.97
  16  16  -4  135.94   82.24
   1 -15  -1 3906.51  190.12
 -11 -11   3  539.19  120.96
  11   7  -3  715.85  122.43
  13  17  -3  207.45  103.44
   4 -16  -2  660.49   92.18
 -14 -10   4  189.93   95.10
  -8  24   4  111.63   48.45
 -20 -10   6  132.19   79.90
   8   8  -2 4079.18  211.00
  10  18  -2  413.49  112.97
  -6   2   2 3690.67  133.84
  -5  23   3  146.11   62.19
 -17  -9   5  213.37   92.09
  16  14  -4  184.30   87.28
  15  25  -3   45.61   66.07
  12  26  -2  140.71   75.20
   7  19  -1  401.52  110.53
  -2 -12   0  347.96  110.52
   4  20   0  186.95   96.83
  -5 -11   1  270.55  109.30
   1  21   1  135.02   88.36
  -8 -10   2  493.26  118.96
 -11  -9   3  370.78  112.84
 -20  -8   6  133.80   78.97
 -18   4   6  148.58   60.09
  13  15  -3  127.27  100.09
   5   9  -1 1574.21  140.94
   9  27  -1  131.32   77.35
 -14  -8   4  142.92   97.27
 -17  -7   5  606.37  107.20
   7 -17  -3  564.50   69.17
   9  -5  -3  657.05   60.42
  15  23  -3   57.48   75.61
  10  16  -2  233.01   99.68
   1 -13  -1  827.78  105.68
   2  10   0 4879.73  207.53
 -16 -20   4   60.60   71.48
 -12   4   4  328.21   72.15
 -19 -19   5   45.23   59.34
 -20  -6   6  174.88   79.03
 -21   5   7  107.68   43.15
  16  12  -4   39.15   81.06
  11   5  -3  457.39  100.46
  12  24  -2   77.54   76.66
  -1  11   1 2353.07  132.90
  -4  12   2 1388.95   92.96
  -7  13   3  530.12   53.08
 -11  23   5  123.63   37.61
   7  17  -1  171.22  114.41
   9  25  -1  252.56   88.95
   4  18   0  592.08  123.67
   6  26   0  123.68   82.49
  -5  -9   1 1717.11  142.91
 -10 -20   2  188.94   95.35
  -8  -8   2 4272.72  209.32
 -13 -19   3  132.76   87.01
 -16 -18   4  153.15   82.91
 -14  -6   4  451.72   99.69
 -19 -17   5   50.09   66.09
 -15   5   5  133.30   57.45
  14   2  -4  214.80   89.05
  13  13  -3  132.73   99.73
  15  21  -3  102.24   85.97
   4 -14  -2 1797.42  111.18
   8   6  -2 1978.25  144.62
   1  19   1  118.13   99.49
   3  27   1  171.14   81.42
  -5  21   3  195.70   63.57
  -8  22   4   74.82   47.81
 -17  -5   5   70.57   75.44
  12  22  -2   93.53   85.58
  -2 -10   0 5077.59  210.44
 -10 -18   2  470.60  108.99
 -13 -17   3  507.44  109.16
 -16 -16   4  196.13   90.13
 -19 -15   5   86.25   74.76
 -20  -4   6  332.63   83.12
 -18   6   6  379.33   57.91
  10 -18  -4   47.67   34.75
  16  10  -4   22.57   79.97
  10  14  -2 1823.70  162.98
   9  23  -1  233.17   92.20
  -7 -19   1  214.01   97.24
  15  19  -3  190.20   95.92
   5   7  -1  254.00  106.33
   7  15  -1  519.15  120.45
   6  24   0   52.49   72.19
 -16 -14   4  287.58   91.49
 -21   7   7   17.88   35.61
  12  -8  -4  155.34   39.32
  11   3  -3  724.65  100.74
  13  11  -3  566.59  103.68
   1 -11  -1 2259.91  120.11
   3  25   1  206.05   73.47
 -10 -16   2  362.29   95.75
  -8  -6   2 2070.99  138.34
   0  26   2  289.34   68.02
 -13 -15   3  153.73   80.76
 -11  -5   3  323.98   90.25
 -14  -4   4  151.87   74.47
 -19 -13   5  132.19   77.02
 -17  -3   5  209.55   72.41
 -22 -12   6   35.75   57.11
 -20  -2   6  233.29   69.00
   7 -15  -3  290.98   51.15
  12  20  -2   95.74   79.23
   4  16   0  238.54   98.05
  -7 -17   1  130.02   84.02
 -16 -12   4    0.00   74.90
  14   0  -4    0.00   62.52
  15  17  -3   37.09   75.58
  11  27  -1  111.45   65.64
   6  22   0  106.12   72.34
 -13 -13   3   78.69   77.87
  17  23  -3   45.61   63.84
  12  18  -2  283.66   92.51
   3  23   1   76.68   70.13
 -10 -14   2 1625.15  142.05
  -5  19   3  175.17   54.07
  15 -11  -5  256.51   31.19
  13   9  -3  156.76   99.55
   4 -12  -2 1500.86   85.68
  14  24  -2   41.87   70.92
  -1 -19  -1   83.66   71.47
   7  13  -1   42.98   99.32
  -2  -8   0 1486.10  116.96
  -7 -15   1  560.00  119.99
 -18 -20   4   49.67   64.45
 -14  -2   4  168.13   73.91
  -8  20   4   52.48   39.16
 -17  -1   5   73.73   59.43
 -20   0   6  102.63   56.52
   9  19  -1  631.44  117.41
  -1   9   1  729.09   86.73
   0  24   2  144.35   70.95
 -11  -3   3  767.58  104.88
  -3  25   3  178.29   66.12
 -16 -10   4   60.42   78.44
 -19  -9   5  362.94   96.83
 -15   7   5  308.37   49.71
 -11  21   5  103.10   32.26
 -22  -8   6  126.31   76.09
 -18   8   6  399.16   52.21
  16   6  -4  212.16   91.71
  15  15  -3  116.35   92.10
  17  21  -3  118.76   83.32
  11  25  -1  112.74   78.08
   4  14   0 1054.60  124.42
 -13 -11   3  322.34  102.34
 -18 -18   4  120.82   74.35
 -12   6   4 1473.19   77.95
  -6  26   4   67.29   46.95
 -21 -17   5   88.87   67.15
 -21   9   7  132.42   39.92
  11   1  -3 1157.50  110.80
  10  10  -2 2383.16  167.66
   6  20   0  316.80  100.30
   8  26   0  110.17   75.12
 -10 -12   2  371.33  111.25
  -8  -4   2 2536.55  142.61
 -15 -19   3   26.03   70.37
   6  -4  -2  501.91   36.33
  12  16  -2   82.89   94.81
  14  22  -2  151.53   89.85
   5   5  -1  162.51   93.92
   1  15   1 3097.07  169.59
 -12 -20   2   20.07   76.33
 -22  -6   6   99.89   68.80
  13 -19  -5   41.59   18.94
  -1 -17  -1 1082.00  120.03
  -7 -13   1  102.58  102.39
   3  21   1  391.52  100.59
 -18 -16   4  158.36   80.39
 -16  -8   4  114.83   87.40
 -21 -15   5   61.17   74.02
 -19  -7   5  300.46   89.45
  14  -2  -4  179.92   72.54
  13   7  -3  491.02  113.19
  15  13  -3  146.09   92.95
  17  19  -3  136.39   90.68
   1  -9  -1  775.42   89.59
   7  11  -1  780.46  119.39
   9  17  -1  375.86  109.08
  11  23  -1   81.33   81.87
  -4  10   2 1446.21   77.24
 -15 -17   3  206.91   88.33
 -13  -9   3  140.09   93.16
  -9   5   3  578.03   52.80
 -20   2   6  169.07   59.41
  10 -16  -4  191.58   27.54
  -4 -14   0 1002.67  109.99
  -5  -5   1  294.80   93.51
 -12 -18   2  277.07   94.48
 -17   1   5   94.60   66.54
  14  20  -2  413.38  108.75
   8  24   0  420.64  102.73
 -10 -10   2 2628.94  169.28
  -3  23   3  447.51   74.46
 -18 -14   4  157.44   83.10
 -14   0   4  185.49   73.20
 -21 -13   5  213.60   87.02
   2 -18  -2  514.23   84.01
  12  14  -2  218.45   95.96
  13  27  -1  124.20   74.69
   6  18   0 1630.00  140.24
  -9 -19   1  539.64   99.71
   5  25   1  175.39   76.42
 -15 -15   3   72.68   75.02
 -19  -5   5  166.50   71.53
 -22  -4   6  131.14   64.65
  17  17  -3  478.52  116.23
   8   2  -2 1503.26  125.98
  10   8  -2 1246.73  128.99
  11  21  -1  141.31  109.15
   4  12   0 3862.91  196.86
  -5  17   3  327.80   87.15
 -16  -6   4  303.57  119.50
  -6  24   4  152.04   64.90
 -20 -20   4   27.33   98.13
 -11  -9  -5  132.07  129.28
  -8 -18  -4  418.73  162.06
  -1 -17  -1  640.63  177.28
   5  17   3  177.64  144.91
  -8 -16  -4  235.31  114.79
  -5  23  -1  227.90  106.99
  -3   7  -1  718.67  109.31
  -2  18   0  144.12  122.39
   2  22   2  114.51  110.72
   8  10   4  136.30  132.30
 -12  22  -4   95.34   73.42
  -1 -15  -1 4074.15  195.40
  -1  27   1  127.77   95.92
   6 -18   2  647.30  112.40
  10 -12   4  101.82   30.14
 -16  16  -6   58.49   24.48
 -15 -17  -7   23.00   52.43
 -11  -7  -5  306.21   93.46
  -9  17  -3  553.38   85.00
  -8 -14  -4  114.03   89.61
  -5 -23  -3   54.13   78.16
  -4  -6  -2  367.64   90.48
   1  11   1 2213.52  129.04
   3  29   3   44.18   63.80
   5  15   3  204.40  101.04
   6  24   4   46.84   59.51
  11   1   5  887.07   89.51
 -15 -15  -7   21.94   53.33
 -14   0  -6  259.91   43.55
 -12 -22  -6   41.49   65.33
  -5 -21  -3   27.53   68.62
  -5  21  -1  181.47   84.63
  -1 -13  -1  555.53  100.20
  -1  25   1  229.40   88.10
   2  20   2  336.26   96.60
   6 -16   2  985.47   98.03
   8   8   4  259.73   63.36
 -17   5  -7  113.10   26.75
 -15 -13  -7   25.24   60.30
 -12 -20  -6   15.74   62.59
  -8 -12  -4  145.69   88.76
  -7   1  -3  599.36   39.94
  -5 -19  -3  137.05   86.19
  -2  16   0  258.52   98.02
   3  -7   1  686.50   73.78
   3  27   3   68.31   70.96
   4   4   2 1393.32   93.01
   6  22   4  159.04   88.86
 -12 -18  -6   22.80   67.80
 -11  -5  -5   77.45   75.28
   2 -20   0   79.37   92.19
   5  13   3 2118.98  133.40
 -15 -11  -7   87.11   72.03
 -12  20  -4  108.59   48.37
  -9 -25  -5   -3.88   60.25
  -8 -10  -4  114.94   89.01
  -8  24  -2  516.30   86.64
  -5 -17  -3  130.61   93.03
  -1 -11  -1 1778.11  103.30
  -1  23   1  291.07   93.71
   2  18   2  541.07  105.71
   6  20   4  578.10  104.10
 -13  11  -5  252.38   23.55
 -12 -16  -6   33.57   71.06
  -9 -23  -5   15.45   68.67
  -5  19  -1   74.91   88.60
   1   9   1  542.50  103.56
   2 -18   0   64.41   94.60
   3  25   3  195.33   93.28
   6 -14   2  416.35   79.95
   8   6   4  746.30   94.93
 -15  -9  -7   59.04   61.91
  -9 -21  -5   46.72   77.90
  -9  15  -3  199.36   54.41
  -5 -15  -3  248.34  102.15
  -4  -4  -2 1640.64  100.35
  -4  26   0   21.74   75.05
  -2 -22  -2   78.38   93.29
  -2  14   0  210.85  100.33
  11  -1   5  613.21   52.56
 -12 -14  -6  148.20   88.49
 -11  -3  -5  168.66   61.24
  -8  -8  -4  307.21   96.06
  -1  21   1  138.53   98.27
   0  28   2   23.39   74.77
   2  16   2   55.08   95.57
   3  23   3  367.96  100.70
   5  11   3   48.30   95.86
   6  18   4  100.14   96.75
 -14   2  -6  123.19   41.11
  -9 -19  -5  291.49   93.44
  -8  22  -2   92.67   68.89
  -2 -20  -2  483.96  101.97
   2 -16   0  173.24   99.83
 -15  -7  -7   92.33   64.68
 -12 -12  -6  115.84   73.58
  -6 -24  -4   59.08   80.24
  -5 -13  -3 1758.81  132.91
  -4  24   0  137.99   78.15
   0  26   2  236.78   86.05
   4  28   4    4.28   74.39
 -18  -2  -8   32.76   47.89
 -12  18  -4  302.67   55.23
  -9 -17  -5  275.89   85.27
  -5  17  -1  461.69   88.18
  -2 -18  -2  341.24   92.82
   3  21   3  347.80   91.93
   6 -12   2 1372.01   81.95
  -6 -22  -4  115.91   75.52
  -3   5  -1 9142.74  242.46
  -1  19   1  186.66   88.03
   2 -14   0  142.63   83.48
   6  16   4  196.52   86.93
   8   4   4 1125.46   87.04
 -15  21  -5   38.35   44.10
 -12 -10  -6  165.74   74.22
  -9 -15  -5  255.71   82.67
  -8  -6  -4  560.17   83.17
  -5 -11  -3  199.63   89.38
   4  26   4   65.93   76.47
 -17   7  -7  147.25   25.09
 -15  -5  -7  198.01   65.02
 -13 -19  -7   43.58   65.25
  -8  20  -2  283.69   73.90
  -6 -20  -4  398.66   86.68
  -4  22   0  608.65   92.91
  -2 -16  -2  134.22   91.22
   0  24   2  293.56   88.84
   1   7   1 4784.83  164.02
   1  29   3  153.12   78.94
   4   2   2 3738.49  123.77
 -16  14  -6  210.38   27.37
 -11  23  -3  166.97   65.97
  -3  27   1  245.24   84.55
   3  19   3  352.90   93.84
   5 -19   1  158.98   77.29
 -18   0  -8   84.33   49.74
 -13 -17  -7   43.83   65.28
 -12  -8  -6  376.45   76.52
 -10 -22  -6   37.03   61.60
  -9 -13  -5  233.36   80.42
  -9  13  -3  276.64   62.70
  -7  25  -1  195.34   77.50
  -6 -18  -4   89.12   79.57
  -1  17   1  943.65  109.03
   1 -21  -1   32.21   77.09
   4  24   4  195.67   86.98
   6  14   4  498.57   95.12
   9 -17   3  495.10   68.68
   9   9   5  326.18   83.36
  -4  -2  -2 4034.91  130.67
  -3 -23  -3  130.17   73.28
 -13 -15  -7   18.91   65.99
 -10 -20  -6   35.83   67.35
  -7 -25  -5   12.26   52.52
  -4  20   0  278.96   87.91
 -14   4  -6  571.40   43.09
  -9 -11  -5  295.20   81.64
  -8  -4  -4  915.63   84.71
  -6 -16  -4  152.83   82.80
  -3 -21  -3  182.65   77.37
  -3  25   1  157.11   82.43
   3  17   3  338.44   94.71
   4  22   4  236.01   92.26
   5 -17   1  340.70   81.03
   5   7   3 1334.15   98.69
   6 -10   2 1255.28   74.96
 -12  16  -4  134.12   52.55
 -10 -18  -6   60.55   70.10
  -8  18  -2  326.18   72.60
  -7 -23  -5   25.25   60.42
  -7  23  -1  300.27   80.17
   6  12   4 1535.53  116.22
  13 -15   5  125.88   33.71
 -13 -13  -7   67.23   68.74
 -12  -6  -6  414.65   74.27
 -11  21  -3  215.39   65.79
  -2  10   0 5469.76  184.20
  -1  15   1 4087.38  173.47
   1  25   3  242.29   88.58
   9   7   5  586.73   82.73
 -15  19  -5   95.98   47.26
  -7 -21  -5   80.04   67.77
  -6 -14  -4  537.09   93.28
  -3 -19  -3  213.99   80.96
  -2  28   2  281.37   84.88
   9 -15   3  310.33   59.48
 -18   2  -8   70.16   45.78
 -16  -8  -8   44.90   54.72
 -10 -16  -6  108.79   73.85
  -3  23   1  168.48   83.96
   2  28   4   70.13   74.96
   4  20   4  329.83   92.93
 -13 -11  -7  147.21   70.27
 -11   1  -5  782.00   62.49
  -9  -9  -5  498.99   84.85
  -6  26   0  169.92   81.42
  -5  -7  -3 1669.89  103.84
   3  15   3  297.60   93.94
 -15  -1  -7  451.94   62.82
 -11 -21  -7   13.16   57.11
  -7 -19  -5  143.06   73.47
  -5  13  -1 2066.48  110.73
  -3 -17  -3  181.67   85.48
   1  23   3  288.79   90.96
   2  10   2 1091.23  100.14
 -10 -14  -6  316.51   80.98
  -7  21  -1  257.77   77.64
  -6 -12  -4 1286.19  117.51
  -2  26   2  103.46   82.19
   0  18   2 1100.49  124.29
   1   5   1 5679.15  177.07
 -16  -6  -8  126.32   58.69
 -12  -4  -6  607.66   73.27
 -10  24  -2  142.86   71.83
  -8 -24  -6   55.31   53.73
  -4 -22  -4  127.18   74.02
   2  26   4   82.64   86.59
   4 -20   0  305.68   73.54
   4  18   4  202.08   98.32
 -11 -19  -7   72.53   70.39
  -8  -2  -4 2883.00  113.70
  -7 -17  -5  207.52   87.07
  -3  21   1  289.15  103.91
  -2 -10  -2  733.62  102.89
  -1  -5  -1 5494.39  179.22
  -1  13   1  927.99  113.16
   0 -20  -2  152.53   84.68
   5   5   3 2684.80  125.35
   9   5   5  342.02   72.29
 -14  22  -4  124.91   56.57
 -13  -9  -7  229.86   69.41
 -11  19  -3   85.70   61.21
  -9  -7  -5  495.77   80.73
  -7   3  -3 2649.96   74.80
  -6  24   0   37.25   76.84
  -3 -15  -3  207.57   97.56
   1  21   3   55.79   89.01
   3  13   3 1314.56  125.82
   7  13   5  295.27  103.02
 -10 -12  -6   53.41   69.14
  -8 -22  -6   18.63   55.43
  -4 -20  -4   75.96   68.41
  -2  24   2  111.39   84.44
 -11 -17  -7   30.15   61.40
  -9  11  -3  691.54   61.13
  -4  16   0  302.34   90.94
   2  24   4  314.90   92.59
   4 -18   0  248.64   74.72
   8 -18   2   71.77   55.22
  -7 -15  -5  126.25   73.75
  -7  19  -1   94.91   75.37
  -6 -10  -4  273.05   83.10
  -2   8   0 1621.39   94.63
  -1  27   3  113.04   75.76
   0  16   2   75.04   92.40
   4  16   4  195.24   86.34
   9 -13   3  110.18   48.81
 -18   4  -8   24.22   40.13
 -12  14  -4  260.79   50.95
 -10  22  -2   26.38   58.28
  -8 -20  -6   26.79   59.05
  -5  -5  -3 1775.95   97.71
   6   8   4  451.62   85.00
   8   0   4 2265.71   89.92
 -15   1  -7  450.69   57.73
 -15  17  -5  290.80   48.71
 -14 -12  -8   -1.57   55.52
 -13  -7  -7   57.56   62.50
  -5 -23  -5   19.92   49.84
  -4 -18  -4   34.90   66.71
  -3  19   1   78.61   82.86
   1  19   3  296.89   89.39
   2   8   2  835.02   89.98
 -11 -15  -7   56.70   64.00
 -10 -10  -6  156.05   69.89
  -9  25  -1  268.19   73.07
  -6  22   0  111.66   76.87
  -2  22   2  227.36   84.25
   2  22   4   50.98   82.27
   7  11   5  275.11   82.59
  -8 -18  -6   -1.17   60.66
  -5  11  -1  151.68   69.70
  -5  25   1  179.75   78.19
  -1  25   3  148.73   80.53
   4   0   2  131.60   44.02
  13 -13   5    1.44   26.69
  -9  -5  -5  123.22   70.46
  -7 -13  -5  146.37   71.34
  -2  -8  -2  250.04   76.30
  -1 -21  -3    4.27   57.47
   0  28   4   43.39   68.97
   3  11   3  503.94   88.84
   4 -16   0   68.82   66.94
  -5 -21  -5   16.79   52.06
   0 -16  -2   18.31   75.10
   8 -16   2  101.08   52.33
 -14  20  -4  359.19   60.21
 -11 -13  -7   64.77   62.09
 -11  17  -3  335.75   64.22
  -9 -21  -7   13.25   47.95
  -6  -8  -4  130.26   74.76
  -4 -16  -4   54.31   68.47
  -4  14   0 1124.07   96.81
   0  14   2 2154.12  126.99
   5  17   5  146.04   82.84
 -16  -2  -8   17.56   51.02
 -13  -5  -7  215.80   62.92
  -8 -16  -6   26.50   61.90
   1  17   3  242.87   87.85
   2  20   4  225.88   84.99
   3  23   5  231.15   78.55
 -14   6  -6  136.93   28.39
 -13  23  -3  138.55   61.35
 -10  -8  -6   76.18   64.01
  -7  17  -1  299.32   77.98
  -6 -24  -6   -1.63   38.58
  -3  17   1  206.49   86.36
  -2  20   2  490.31   91.45
  -1 -19  -3   94.25   62.17
  -1  23   3  624.63   95.68
   0  26   4  105.48   74.44
 -12 -16  -8    9.70   53.17
 -11   3  -5  156.92   43.18
  -9  23  -1  342.56   76.68
  -6  20   0  547.42   87.67
  -5 -19  -5   47.19   58.09
  -5  23   1  271.65   80.14
  -4  26   2   94.73   73.66
  -3 -11  -3  206.66   74.16
   5   3   3 4273.47  142.13
  11  -5   5   56.54   25.39
  12 -16   4  -26.53   32.72
 -17   9  -7  184.35   13.82
  -9 -19  -7   25.99   53.55
  -7 -11  -5  155.79   70.89
  -2 -22  -4   11.94   48.40
   5 -11   1   85.65   54.61
 -14  -8  -8   27.68   55.09
 -11 -11  -7   71.12   62.10
  -6 -22  -6   -0.98   42.07
  -4 -14  -4   96.51   70.57
  -8 -14  -6  109.65   64.51
   1  27   5   62.53   68.51
   3  21   5  324.84   88.69
   4  12   4  224.43   83.51
   5  15   5  111.01   76.92
 -12 -14  -8   41.12   56.33
  -5 -17  -5   45.35   65.77
  -3  27   3   97.03   82.46
  -1 -17  -3   74.66   74.65
   0  24   4  290.81   94.06
   2  18   4  186.52   91.63
   3   9   3 1644.10  102.69
 -15   3  -7  147.75   44.37
 -12   0  -6  229.94   53.04
  -9 -17  -7   29.95   58.76
  -9  -3  -5  845.52   74.09
  -4  24   2  487.33   97.69
  -1  21   3  234.49   94.24
   1   3   1 3792.57  127.46
   1  15   3  349.33   96.91
   2   6   2 4242.16  152.06
  -8  24   0  466.05   92.53
  -6 -20  -6   79.84   58.18
  -5  21   1  621.90   96.65
  -2 -20  -4   48.17   57.47
  -2  18   2  679.22  103.26
   0  12   2  155.31   88.70
   2 -20  -2  138.81   63.72
 -18   6  -8  121.92   34.52
 -17  21  -5   90.45   44.90
 -16   0  -8  197.25   50.49
 -10  -6  -6  337.02   67.58
  -6  -6  -4 2710.43  119.55
  -3 -23  -5   40.46   46.25
 -18  18  -6  249.86   37.59
 -14  -6  -8  147.77   59.41
 -13  21  -3  305.44   61.28
  -9  21  -1  268.89   70.64
  -6  18   0 1682.65  109.47
  -2  28   4  137.60   82.69
  -1   9   1  861.61   90.27
   1  25   5  142.34   86.87
   7 -17   1   42.53   46.21
 -11  -9  -7  123.77   62.40
  -8 -12  -6  173.12   66.93
  -7  15  -1  849.77   83.38
  -4 -12  -4  112.56   70.67
   3  19   5  139.84   78.82
   9   1   5  130.13   50.24
 -14  18  -4  304.42   52.80
 -12 -12  -8   26.34   56.76
  -9 -15  -7   91.09   61.52
  -5 -15  -5   49.99   61.66
  -3  25   3  213.80   76.93
  -2   6   0  946.03   67.81
   5  13   5  815.96   88.96
 -11  15  -3  602.11   59.79
 -10 -18  -8   -1.38   51.98
  -7 -21  -7    3.33   45.77
  -6 -18  -6   13.86   55.72
  -2 -18  -4   46.05   56.79
  -1 -15  -3  127.12   67.05
   0 -12  -2   40.44   65.40
   2  16   4  276.15   79.26
 -15  15  -5  224.17   38.48
  -8  12  -2  822.39   67.18
  -7  25   1  358.10   77.59
  -4 -24  -6   -0.96   38.36
  -4  22   2  501.03   86.19
  -3 -21  -5   49.35   48.80
  -1  19   3  539.28   86.98
  -2  26   4   47.36   67.32
   1 -21  -3   14.26   48.10
   1  23   5  309.11   81.57
  -8  22   0   68.01   65.71
  -5  19   1  102.92   73.68
  -2  16   2  148.00   79.02
   1  13   3  486.12   82.10
  10  -8   4  282.62   14.97
 -12 -10  -8   56.25   57.65
 -12  12  -4  362.67   40.71
 -11  -7  -7  141.11   60.23
 -10 -16  -8   50.47   58.00
  -9 -13  -7   80.42   62.10
  -8 -10  -6  126.11   65.40
  -7 -19  -7   73.40   58.89
  -6 -16  -6  199.53   66.45
  -6  26   2   61.94   64.73
  -1  27   5  189.45   65.17
   0  20   4  688.43   90.04
   3   7   3 1302.26   83.29
 -14  -4  -8   31.26   46.39
 -10  -4  -6  184.43   58.28
  -9  19  -1  528.15   69.92
  -7  -7  -5   89.21   65.54
  -4 -22  -6   26.37   51.51
  -3 -19  -5   58.67   59.03
  -2 -16  -4   67.41   64.70
  12 -14   4  109.93   27.22
 -13  -1  -7  215.20   50.37
  -6  16   0  291.29   71.95
  -3  13   1  872.42   83.20
   0 -22  -4  173.90   61.75
   0  10   2 5386.95  180.30
   5  11   5  220.57   70.46
   7 -15   1  361.06   56.81
  -7  23   1  170.83   62.56
  -5  27   3  237.21   64.25
  -4  20   2 1213.82   96.21
  -2  24   4  372.57   71.52
  -1 -13  -3  320.36   74.98
  -1  17   3  144.62   70.60
   1 -19  -3  286.11   66.06
   1  21   5  177.73   69.51
   2  14   4  157.91   71.89
 -16   2  -8   65.42   40.62
  -6  -4  -4 2833.33  111.85
   2 -16  -2  146.33   68.97
 -10 -14  -8  110.77   62.39
  -8 -20  -8  105.35   60.79
  -7 -17  -7  164.53   66.89
  -5 -23  -7  146.36   59.37
 -12   2  -6  492.21   45.82
 -11  23  -1  206.30   52.82
 -10  16  -2  401.56   55.26
  -1  25   5  132.76   53.59
   5 -19  -1  330.31   61.83
   7   5   5  571.06   62.05
 -17  19  -5   86.67   33.88
 -16  12  -6  111.20   16.27
 -12  -8  -8  109.78   57.71
  -9 -11  -7  232.66   65.28
  -8  20   0  197.66   56.18
  -6 -14  -6  228.77   70.47
  -6  24   2  434.78   66.73
  -3 -17  -5  180.29   70.02
  -3  21   3  452.96   71.51
   0  18   4  305.59   68.37
   3 -13  -1 1187.48   85.65
   3  15   5  180.68   60.17
   8 -12   2  711.49   54.35
  -5  17   1  469.13   70.92
   1  11   3  762.06   84.04
   4   8   4  629.54   69.73
  -5 -11  -5   87.88   78.97
  -2 -14  -4  246.89   81.64
   6 -16   0  154.49   71.55
 -11  -5  -7  150.54   53.00
 -10  24   0  450.04   65.74
  -8 -18  -8  103.90   73.78
  -5 -21  -7   99.68   71.10
  -5  25   3  160.81   51.95
  -2  22   4  160.59   55.20
   1 -17  -3  199.49   79.56
   1  19   5  118.36   55.15
 -15   5  -7  251.69   31.90
 -12  20  -2  222.57   43.73
  -7  21   1  160.42   57.26
  -4 -18  -6  334.67   84.19
   4 -20  -2 1122.56   98.24
 -14  -2  -8  243.74   48.76
 -14  16  -4  349.99   41.36
 -10 -12  -8  130.20   61.72
  -7 -15  -7  197.43   70.00
  -4  18   2  316.74   60.56
  -4  26   4   50.63   32.18
  -1 -21  -5  188.77   74.82
  -1  23   5   67.41   40.95
  -9  17  -1  289.07   51.25
  -9  25   1  109.95   38.76
  -4  -8  -4  966.21   80.58
  -1 -11  -3  715.05   78.12
  -1  15   3  196.00   59.77
  -6 -12  -6  403.83   69.79
  -6  22   2   77.65   37.67
  -3 -15  -5  210.40   67.65
  -3  27   5    6.09   18.07
   0 -18  -4  185.47   66.79
  -9  -9  -7  252.88   60.94
  -8   2  -4 2562.56   79.99
  -6  14   0 2356.91  101.43
  -5 -19  -7   66.68   62.08
  -3  19   3   63.13   40.77
  -2 -22  -6  116.94   61.24
   3 -21  -3  252.47   62.37
   5 -17  -1  237.18   63.79
 -16  20  -4   60.65   31.40
 -12  -6  -8  218.59   54.39
 -11  21  -1   40.76   33.02
  -8 -16  -8   52.39   59.02
   0  16   4   54.33   42.13
   7 -13   1   34.39   49.83
 -11  13  -3  162.60   38.09
 -13   1  -7  138.48   38.30
  -8  18   0   -7.12   38.41
  -4 -16  -6  277.69   67.03
  -2  20   4   -9.05   31.82
  -1 -19  -5  131.69   60.38
   0   8   2  -14.28   49.02
   1  17   5   -4.49   33.47
 -18   8  -8   80.82   16.43
 -10  22   0  -33.21   28.27
  -7 -13  -7   87.67   57.96
  -6 -20  -8  116.26   59.25
  -3 -23  -7   30.84   52.17
  -2 -12  -4  355.43   68.64
   1 -15  -3  167.32   65.51
  10 -16   2   46.44   40.51
 -18  16  -6  -30.67   13.14
 -13  17  -3   -2.05   31.29
  -8  -6  -6  312.81   55.31
  -3  25   5  -14.64   20.43
  -1  21   5  -16.69   30.42
 -15  21  -3  -37.03   27.62
  -2 -20  -6  110.37   57.03
   0  -8  -2   71.80   55.48
 -11  -3  -7  134.98   45.00
  -5 -17  -7  137.85   59.90
   0 -16  -4  313.16   65.36
   6 -14   0 2778.29  113.31
 -16   4  -8   27.31   28.71
  -8 -14  -8   72.53   53.98
  -3 -13  -5  404.98   66.73
   3 -19  -3  371.25   64.13
 -11   5  -5   47.32   14.82
 -10  14  -2 1282.24   64.50
  -6 -10  -6  161.01   56.90
  -6  -2  -4  794.80   54.24
  -3 -21  -7  134.83   54.04
 -14  22  -2  103.73   32.46
 -12  18  -2  134.29   35.62
  -9  -7  -7  267.01   52.66
  -7  25   3   -0.58   27.94
  -6 -18  -8  232.85   59.88
  -5  21   3  -14.12   38.62
  -3  17   3   63.59   45.83
   2  10   4   36.22   48.03
 -14   0  -8   47.04   35.25
  -6  26   4    8.20   26.50
  -4 -14  -6  893.12   78.06
  -1 -17  -5  233.41   60.02
  -1  -9  -3 1160.42   75.88
   0  14   4  -26.07   47.78
   2 -20  -4  114.86   54.88
   2 -12  -2 1642.64   88.52
   5 -15  -1  313.43   62.62
  -7 -11  -7  416.32   61.01
  -5   7  -1  300.04   39.15
  -5  27   5    2.74   24.02
  -4  22   4  252.43   47.91
  -2  18   4   74.11   45.06
   1  15   5  103.17   48.01
   3  11   5  338.09   54.18
   8 -18   0   36.57   48.31
   9  -9   3  105.38   26.18
 -13  23  -1   64.44   34.15
 -12  -4  -8  379.81   50.57
  -9   1  -5  379.22   39.80
  -3  23   5  139.01   42.13
  -2 -18  -6  297.04   68.15
  -1  19   5   46.33   43.29
   1 -21  -5  104.27   61.75
 -10  -8  -8   41.51   46.82
  -7  11  -1  527.69   48.98
  -5 -15  -7   62.40   61.51
   1 -13  -3  741.25   80.21
   4 -16  -2 1200.59   89.53
   7 -19  -1   78.35   50.53
 -10  20   0   48.32   39.77
  -8 -12  -8   47.31   55.36
  -7  -3  -5  583.03   53.65
  -2 -10  -4  147.55   67.51
   0 -22  -6  133.08   58.76
 -17   3  -9   13.36   24.36
 -15  -1  -9   94.58   32.30
  -8  16   0  145.50   49.30
  -3 -19  -7   49.75   56.52
  12 -12   4  150.25   24.00
 -13  -5  -9   92.91   37.25
 -11  -9  -9   56.54   41.43
  -9  21   1  111.36   44.46
  -6 -16  -8   28.03   50.95
  -6  12   0  541.21   56.38
  -5  -7  -5  473.88   59.60
  -1 -23  -7   86.30   48.03
   0 -14  -4   27.44   60.60
   3 -17  -3  287.89   69.20
  -9 -13  -9  121.40   46.52
  -8  22   2  159.38   45.53
  -7  17   1  288.58   55.43
  -4 -20  -8   47.50   46.99
  -4   8   0 1253.74   64.95
  -3 -11  -5  724.07   68.44
  -7  23   3  139.03   44.16
  -6  24   4  156.52   42.20
  -5  25   5   63.54   34.07
  -2   4   0 7429.22  197.25
  -1 -15  -5  296.90   57.61
   2 -18  -4  281.63   57.21
   5  -7   1  301.65   40.20
 -16  18  -4  198.58   29.88
 -10   0  -6 1896.82   72.85
  -5  19   3  342.16   56.58
  -4  20   4  258.50   53.77
  11 -13   3  136.97   30.06
  -4 -12  -6  418.33   58.83
  -4  14   2 1602.12   86.95
  -3  15   3  359.05   60.28
  -3  21   5  219.32   50.39
  -2 -16  -6  131.84   51.42
  -2  22   6   84.77   41.26
   1 -19  -5  168.65   52.09
   2  -4   0 6932.46  185.09
   7 -11   1  827.52   54.01
 -15  19  -3  158.72   32.95
  -2  16   4  217.65   53.35
  -1  17   5  137.43   49.27
   0 -20  -6   24.65   44.71
   0  18   6  123.30   46.18
   4  -8   0 1181.41   61.78
  10 -14   2 1170.37   60.26
  -9  -5  -7  414.28   48.83
  -7  -9  -7  288.00   51.58
  -5 -13  -7  209.00   52.22
  -3 -17  -7  110.02   48.16
  -1   5   1 5995.91  168.78
   0  12   4  765.49   68.36
   2  14   6  181.17   47.47
   6 -12   0  412.14   50.83
   9 -15   1  530.02   51.07
 -14  14  -4  467.09   32.98
 -14  20  -2  308.28   40.72
  -1 -21  -7   63.87   42.48
 -13  21  -1  188.73   39.51
 -12  22   0   74.95   35.84
  -4 -18  -8  155.41   48.30
 -10  -6  -8  211.58   43.27
 -10  24   2   84.92   37.17
  -7 -15  -9   58.25   42.62
   2 -10  -2 1074.19   66.86
   4 -14  -2 1325.36   77.86
   7 -17  -1  186.08   48.44
 -13   3  -7  193.50   27.43
 -13  15  -3  154.24   31.76
  -9 -11  -9  112.33   42.48
  -5  23   5   47.58   35.23
  -4  24   6   46.82   31.72
   3 -15  -3  415.76   58.61
   4   4   4  971.11   56.35
   5 -19  -3  327.17   53.44
   5   5   5  584.20   51.77
   6 -18  -2  521.75   58.25
 -12  16  -2  131.00   35.47
 -11  -7  -9   60.69   36.90
  -7  21   3  231.68   46.01
  -6  22   4  164.47   42.72
   2 -16  -4  343.40   54.87
   4 -20  -4  263.45   51.76
   8   2   6  146.22   33.91
 -11  17  -1   86.08   37.53
 -10  18   0  201.95   42.87
  -9  19   1  335.85   47.98
  -8  20   2  372.72   50.35
  -2  20   6  192.35   44.02
   0 -12  -4  724.96   64.00
   1 -17  -5  162.20   47.92
   3 -21  -5  195.85   47.86
   7   1   5  675.10   44.53
 -14   2  -8  126.17   27.40
  -3  19   5   88.83   41.28
  -2  -8  -4 2675.14  101.52
   0 -18  -6  165.62   46.68
  -5  17   3  356.17   50.63
  -4  18   4  328.36   49.72
  -3  -9  -5 1517.69   77.63
  -2 -14  -6  339.14   52.26
  -1 -19  -7   69.32   40.73
  10  -2   6  148.19   24.74
  -6  16   2 1039.65   66.68
  -3 -15  -7  313.74   50.45
  -2 -20  -8   40.80   37.41
   0  16   6   66.42   40.11
 -15   1  -9  117.29   27.30
  -7  15   1  631.27   56.09
  -7  25   5   36.04   28.24
  -5 -11  -7  279.02   46.89
  -4 -16  -8   96.03   42.95
  -1  15   5  197.80   46.41
  -9  13  -1 1432.98   64.67
  -8  24   4   13.97   28.80
  -6 -12  -8  152.71   44.18
  -5 -17  -9   64.86   44.61
  -2  14   4  198.67   52.65
   2  12   6  230.60   50.85
 -17  21  -3  123.47   27.49
 -10  12  -2  431.72   37.98
  -9  23   3  109.73   38.03
  -7 -13  -9   50.47   43.53
  -7  -7  -7  221.03   41.40
  -6  -6  -6  156.26   40.41
  -4  22   6   90.10   36.45
  -3  13   3 1294.40   75.40
   9  -3   5  827.52   34.66
 -11  11  -3  350.42   30.47
 -10  22   2   70.30   38.16
  -8  -8  -8  145.37   38.29
  -5  21   5   32.85   37.76
   1  11   5  452.81   55.48
   5  -1   3 2954.57   83.22
 -11  21   1  139.78   35.12
  -9  -9  -9  272.01   41.28
 -12  20   0  304.75   38.48
  -6  20   4  789.74   59.29
  -5  11   1  179.79   40.84
   0  10   4   83.24   41.97
   1 -21  -7   39.56   35.85
   2 -20  -6  251.14   44.72
   3 -19  -5  101.43   41.08
   4 -18  -4  199.69   44.61
   4   8   6  177.44   39.92
   5 -17  -3  399.76   49.91
   6 -16  -2  831.04   57.33
  -8  -2  -6  160.54   33.05
  -7  19   3  892.98   60.19
  -2  18   6  163.50   38.31
   0 -16  -6  108.08   40.81
   7 -15  -1  668.79   52.26
 -13  19  -1  212.45   33.95
 -11  -5  -9   64.17   29.53
 -10  -4  -8  443.10   40.55
  -7  -1  -5  530.16   38.03
  -6  24   6  105.07   26.74
  -3  17   5   83.25   36.19
  -2 -18  -8   13.81   34.93
  -1 -17  -7  195.39   42.77
   1 -15  -5  118.20   41.16
   2 -14  -4  179.78   45.08
   3 -13  -3 1138.98   65.43
 -14  18  -2  401.94   35.96
  -8  18   2  276.73   41.53
  -1   9   3  898.84   54.47
   3   7   5 1123.76   59.79
   4 -12  -2 1440.99   67.32
   8 -14   0  189.29   39.39
  12 -16   2  113.34   29.44
  -7  23   5   51.03   26.93
  -5 -15  -9   53.07   34.39
  -4 -14  -8   94.17   37.44
  -4  16   4  276.84   42.94
  -3 -13  -7  122.54   39.70
  -2 -12  -6  342.11   45.97
  -1 -11  -5  496.18   50.11
 -15  17  -3  225.10   28.34
  -9  17   1  515.65   46.43
   0 -10  -4   71.71   40.01
   0  14   6  449.05   45.87
   5 -11  -1  314.46   40.63
   9 -13   1 1605.23   64.66
 -13  23   1   76.63   28.99
  -8  22   4   52.80   29.13
  -4  20   6  247.48   37.53
  -2   8   2  653.13   46.99
  -7   9  -1 1689.16   60.53
   2   6   4  718.08   47.68
 -14  22   0   76.12   27.99
 -12   0  -8  161.61   26.60
  -4  -8  -6  229.71   38.26
   0 -20  -8   23.03   28.56
   1 -19  -7   34.97   31.93
   6 -10   0 1045.46   50.36
 -11   1  -7  421.94   30.32
  -9  25   5   32.45   23.21
  -5  19   5  125.92   34.53
   2 -18  -6  101.05   35.74
   2  -8  -2  485.10   41.10
  10 -12   2  224.36   30.07
 -15  21  -1   34.79   23.51
 -11  15  -1  446.97   38.65
 -10  20   2  109.01   31.78
  -3 -17  -9   19.30   29.76
  -2 -16  -8   36.54   32.58
  -2  12   4  306.92   42.43
   2  10   6   69.14   34.35
   3 -17  -5   84.04   34.77
 -10  24   4   36.80   24.26
  -9  -7  -9   63.89   29.23
  -8  -6  -8   64.86   29.44
  -6  18   4   42.36   32.68
  -6  22   6   25.02   24.53
  -3   7   1  853.31   46.00
  -2  16   6   50.26   31.77
  -1 -15  -7  285.50   40.69
   4 -16  -4  295.43   41.87
 -16  20  -2   54.99   23.27
 -11  19   1  442.21   40.62
 -10   2  -6  127.94   22.16
  -2  -6  -4  685.21   45.07
   0 -14  -6  643.47   50.20
   1   5   3 2285.15   76.44
 -12  14  -2  428.97   33.03
 -11  23   3   93.96   27.52
  -7  -5  -7   48.89   28.12
  -7  13   1  235.69   37.71
  -5 -13  -9  149.51   34.15
   5 -15  -3  205.13   39.91
   9 -17  -1  398.70   41.04
  14 -14   4  391.86   24.59
  -7  17   3  581.04   47.42
  -7  21   5  115.13   30.68
  -4 -12  -8  381.93   41.41
  -3  11   3  478.60   45.00
  -3  15   5  130.05   35.96
   1 -13  -5  223.38   39.58
   1   9   5  527.70   45.59
   3 -21  -7   96.78   32.05
   3  -7  -1  966.14   47.25
   7  -9   1 1600.05   56.97
 -17  19  -3  140.78   22.90
 -12  18   0  166.36   30.63
  -6  -4  -6  185.66   31.70
  -3 -11  -7  109.67   34.98
  -1  -5  -3 2053.82   71.68
   4 -20  -6  222.63   42.86
   8   0   6  242.00   27.47
 -12  22   2  101.13   32.07
  -8  24   6  127.06   29.23
   0 -18  -8   11.00   29.06
   2 -12  -4  366.16   48.64
  10 -16   0  275.42   35.47
 -15   3  -9   59.72   18.12
 -11  -3  -9   70.11   24.02
  -8  12   0  174.97   34.36
  -8  16   2  458.66   47.80
  -8  20   4   50.78   34.22
  -4  18   6  232.46   40.06
  -2 -10  -6   86.61   38.32
   0  12   6  130.85   38.72
   5 -19  -5  163.44   41.56
  11 -11   3  307.77   24.08
  -9  23   5  131.06   31.09
  -7  -9  -9  127.20   31.54
  -4  14   4  339.66   45.09
   1 -17  -7  193.42   40.82
   4   2   4 2571.66   79.78
   6 -18  -4   30.85   36.09
   7 -13  -1  122.55   35.29
 -13  13  -3  207.27   23.39
 -13  17  -1  246.12   30.23
 -13  21   1  354.69   36.34
  -5  -3  -5 1791.83   65.45
  -4   6   0 1634.20   55.80
  -4  10   2 1815.88   72.63
  -3 -15  -9   22.41   30.08
   2 -16  -6   31.10   35.49
   3 -11  -3  504.54   49.76
  -6  -8  -8   95.22   30.43
  -5  17   5  148.36   35.10
  -2 -14  -8   35.17   30.99
  -1  -9  -5  585.01   46.36
  11 -15   1  276.94   32.18
 -14   4  -8  120.40   18.71
 -10  22   4   94.77   27.54
  -9  15   1  702.78   46.22
  -6  20   6  124.60   30.31
   3 -15  -5  167.97   36.03
   7 -17  -3  775.68   50.87
 -14  20   0  216.33   29.96
  -5  -7  -7  128.44   30.56
  -5  13   3 1700.84   72.02
  -1 -13  -7  187.80   35.97
   2 -20  -8   31.53   26.56
   4  -6   0 1810.12   59.30
 -10  18   2  606.92   44.57
  -2  14   6   93.73   32.16
   0  -8  -4 2866.62   95.42
   3 -19  -7   77.80   30.02
 -14  16  -2  550.84   34.75
 -11  21   3  115.67   28.90
  -9  11  -1 1058.44   46.60
  -6  16   4  167.18   35.56
  -5 -11  -9   56.86   29.61
  -1 -17  -9   47.34   28.85
   4 -14  -4  183.03   37.87
   8 -12   0  300.62   34.32
  -9  -5  -9  134.53   27.90
  -8  22   6   88.81   25.46
  -7  19   5  314.23   38.10
  -5   9   1 1170.77   51.28
  -4  -2  -4 2262.91   71.83
   0 -12  -6   74.35   32.94
   4 -18  -6  177.52   34.81
  -4 -10  -8  385.95   39.01
   0 -16  -8  204.51   35.35
   2   8   6  134.38   33.08
   7  -1   5  610.77   31.73
   8  -8   2 4537.49  120.84
  15 -13   5  113.70   13.00
  12 -14   2  372.00   29.66
 -12  20   2   84.10   27.89
 -11  17   1   99.95   30.16
  -8  -4  -8  157.74   28.38
  -7  15   3  277.93   37.98
  -4  16   6  190.45   34.29
  -3  13   5  257.55   36.85
   1 -11  -5  438.32   42.15
   5 -17  -5  150.61   33.43
  -9  21   5  111.69   28.06
  -8  18   4  485.58   42.44
  -3 -13  -9  155.19   32.90
  -3  -9  -7  119.00   31.84
   1  -7  -3  775.91   44.30
   5  -9  -1 1158.11   50.47
   6   2   6  381.25   31.86
   9 -15  -1  646.04   44.31
 -15  15  -3   96.95   20.44
  -7  -7  -9  106.80   28.37
   2 -18  -8   64.65   28.24
   2 -14  -6  126.32   33.64
   6 -16  -4  189.12   35.18
 -16  18  -2  129.63   23.72
 -14  22   2  169.42   29.65
 -11  23   5   44.69   23.12
  -7  -3  -7  185.15   28.16
  -6  18   6   78.90   29.44
  -2 -12  -8   58.78   30.71
   2 -10  -4  204.37   37.47
 -13  19   1  228.21   31.18
 -12   2  -8   98.51   20.09
 -10  20   4  105.07   29.14
  -9   7  -3 2799.46   73.91
  -9  17   3  414.71   39.44
  -5  15   5  167.03   34.00
  -2  -8  -6  225.37   35.49
   1   7   5  834.49   47.74
   3 -17  -7   73.63   30.60
 -11  13  -1  500.95   35.20
 -10  10  -2 2462.03   73.55
  -8  14   2  495.59   41.88
  -4  12   4  261.55   37.64
  -3   9   3 1465.86   61.60
  -1 -15  -9  193.62   34.49
  -7  11   1  758.69   43.73
  -6  -6  -8  170.09   29.91
  -2   6   2 4280.80  123.22
  -1 -11  -7  501.68   42.88
   3 -13  -5  336.03   39.92
   4 -20  -8   25.38   28.87
   7 -15  -3  294.80   42.10
  10 -14   0  147.56   30.75
  10  -4   6  150.78   16.68
 -12  22   4  138.63   31.23
 -11  -1  -9  111.70   22.56
  -8  20   6   92.28   31.89
  -5  -9  -9  118.39   30.97
   4 -16  -6  268.32   40.47
   8 -18  -4  682.82   48.63
 -18  20  -2  119.70   22.94
 -15  21   1   96.16   31.08
 -11  19   3  132.28   34.37
  -7  17   5  403.12   43.45
  -2  12   6  282.75   40.82
   0 -14  -8  125.50   36.79
   1  -3  -1 3193.79   90.51
  12 -10   4  441.33   19.69
 -10  22   6   32.82   24.52
  -2  -4  -4 2457.81   79.15
   1 -17  -9  131.95   35.37
   4   4   6  486.15   35.70
   5 -19  -7   98.14   34.76
  13 -13   3  102.68   19.32
 -17  17  -3  459.93   29.31
 -14  18   0   65.44   25.83
 -10  16   2  223.92   34.45
  -7   1  -5  750.02   33.43
  -6  14   4  454.25   46.36
  -1   9   5  471.90   41.60
   3  -9  -3 1370.48   62.03
   4 -12  -4  307.19   43.19
 -13  21   3  200.40   30.80
  -9  19   5  331.34   38.18
  -4  -8  -8  128.85   30.43
   1 -13  -7  161.95   34.35
   5 -15  -5  122.54   33.82
   7 -11  -1  599.21   39.47
  -5  11   3  219.81   36.03
  -4  14   6  820.88   51.10
  -3 -11  -9   74.99   29.89
   2 -16  -8   32.64   28.20
   5   1   5 1059.78   43.71
   6 -18  -6   83.40   30.49
   6  -8   0  329.39   30.24
   9 -17  -3  353.90   37.98
 -16  20   0   68.89   23.94
 -10   0  -8  100.23   22.40
  -9  -3  -9   58.88   23.96
  -9  13   1 1493.12   62.08
  -8  16   4  269.12   36.20
   0   6   4   88.91   30.70
 -12  18   2  265.01   33.84
 -11   3  -7  131.42   19.26
 -11  21   5   91.67   26.59
  12 -16   0  557.71   38.14
 -19  19  -3  114.55   20.86
  -9  21   7  190.43   29.20
  -6  16   6  448.84   42.19
  -4   8   2 3109.83   96.36
  -3  11   5  382.21   40.53
   2 -12  -6  301.93   38.05
   3 -15  -7  199.63   34.68
   4 -18  -8   78.18   28.23
 -12  12  -2  178.86   25.31
  -8  10   0 1001.76   45.05
  -3  -7  -7   84.65   29.51
  -2 -10  -8  249.03   35.17
  -1 -13  -9   63.63   29.54
   1  -9  -5  346.79   39.06
   2   6   6  371.90   35.79
   6 -14  -4  359.71   40.06
   7 -17  -5  264.72   36.48
 -14  20   2  311.47   34.01
 -11  15   1  426.22   37.53
  -7  13   3  710.49   47.33
   0  -6  -4  127.97   31.92
   5 -11  -3  118.15   34.54
  -7  -5  -9   36.26   25.12
  -4  -4  -6  429.62   35.32
   1   3   3 1215.93   47.18
  10 -16  -2  110.66   28.55
 -12  20   4   90.36   28.06
  -2   8   4 2846.69   94.09
   1 -15  -9  173.49   33.63
   5 -17  -7  125.84   31.93
   6  -2   4  630.14   26.42
   9 -13  -1 1426.14   60.35
 -10  20   6   77.39   26.94
  -9  15   3  174.55   34.13
   0 -12  -8   95.61   31.37
   4 -14  -6  851.63   52.54
 -13  17   1  152.45   29.91
  -6  10   2 1142.40   52.64
  -5  -1  -5 1124.68   45.30
  -1  -9  -7  110.25   31.72
  -1  -3  -3 1276.30   48.43
   0   8   6  119.38   31.51
   3 -11  -5  398.07   41.46
   3   3   5  443.57   33.96
   8 -16  -4  170.24   33.56
 -14  14  -2  150.46   24.02
 -12  22   6   97.88   25.75
 -10  12   0  463.74   36.52
  -9   1  -7  179.68   22.75
  -5  -7  -9   73.75   27.76
  -3   5   1 8889.08  230.40
   3 -17  -9   20.26   25.54
   7 -13  -3  645.48   46.31
   8 -10   0  725.55   38.76
   8  -2   6  166.84   20.47
 -15  19   1  158.66   28.80
 -11  17   3  463.05   40.69
  -4  10   4 5012.19  149.29
  -2 -12 -10   64.65   28.15
   2 -14  -8  113.12   32.59
  -9  17   5  324.18   38.49
  -7  17   7  107.95   27.95
  -6  -4  -8  148.66   28.00
   2  -8  -4 3200.07  102.48
 -13   3  -9   53.01   18.21
 -13  19   3  142.32   30.05
  -8  12   2  579.40   43.27
  -3  -9  -9  147.47   30.75
   1 -11  -7  544.66   43.79
   3  -5  -1 9238.15  239.02
   5 -13  -5 1011.82   57.12
 -16  16  -2  193.27   24.70
 -12  14   0  450.24   36.00
 -11   9  -3  499.07   22.67
 -11  19   5  100.21   32.75
  -9  19   7   70.70   30.89
  -7   7  -1 1678.71   53.03
   4 -16  -8  101.43   34.66
 -15  21   3   74.26   32.54
 -13  21   5  147.39   32.10
 -11  21   7   25.02   22.69
  -6  12   4 1597.98   72.51
  -4  12   6  476.03   44.59
   9 -15  -3  224.82   39.93
 -10  14   2 1437.98   66.27
  -7  -1  -7  168.58   25.44
  -4  -6  -8  288.05   33.89
  -3  -3  -5  411.31   33.62
  -1 -11  -9  166.37   36.38
   0  -8  -6  168.67   38.69
   3 -13  -7  258.71   41.23
 -18  18  -2  498.68   33.03
 -14  16   0  162.22   28.46
  -8  14   4  339.44   42.70
  -6  14   6  116.40   36.11
   1  -5  -3 2205.24   74.79
   4 -10  -4 5350.93  159.49
   6 -18  -8  293.80   40.00
 -11   1  -9   78.98   20.59
   6   0   6  344.89   26.79
  10 -12   0  329.14   32.70
  14 -12   4  254.99   17.08
 -16  18   0  121.78   26.84
 -12  16   2  115.37   30.70
 -10  16   4  188.22   34.29
  -8  16   6   77.20   31.22
  -3   7   3 1454.79   58.40
  -2  -8  -8  131.27   31.06
  -1   7   5  970.99   50.60
   1 -13  -9   54.98   29.97
   2 -10  -6  159.45   34.48
   5 -15  -7   71.67   31.66
 -14  18   2  355.35   35.90
 -12  18   4  228.33   33.69
 -10  18   6  212.94   33.22
  -5  -3  -7  551.42   36.72
   4   0   4  759.67   33.56
   9 -17  -5  404.74   41.53
 -16  20   2   89.34   27.19
 -14  20   4  226.18   32.08
 -12  20   6   73.03   25.56
 -10   4  -6  230.30   18.50
  -9   9  -1 3393.96   97.08
  -6   2  -4  684.04   27.54
  -1  -5  -5 1295.87   55.28
   0 -10  -8   58.15   30.17
   3 -15  -9   94.01   30.11
   6 -12  -4 1288.86   61.94
   7 -17  -7  109.55   30.61
   7  -7   1 1930.45   58.87
  -5   9   3  656.39   42.39
  -4  -8 -10   33.58   25.09
  -3   9   5 1184.75   56.99
   2   0   2 5133.60  132.56
   3  -7  -3 1515.15   59.58
   4   2   6  452.73   32.36
   5 -17  -9   24.38   24.28
   9  -7   3 2893.69   75.20
  12 -14   0  421.64   34.39
  -7  -3  -9   92.51   25.54
  -5  11   5  152.37   34.33
  -2 -10 -10   25.72   27.05
   2 -12  -8  112.25   31.81
   8 -14  -4  297.75   37.77
  14 -14   2   75.52   21.06
  -9  11   1 1278.76   54.89
  -7  13   5  493.47   41.73
  -7  15   7   55.19   28.85
   6 -14  -6   72.29   31.55
  -9  17   7   99.71   29.66
  -8   2  -6  212.54   22.02
  -2   0  -2 4860.66  125.78
   0 -12 -10   18.69   27.56
   4 -14  -8   31.70   28.48
 -17  15  -3  290.30   25.03
 -12   4  -8  251.15   21.39
 -11  13   1  457.34   38.23
 -11  15   3  307.40   36.52
 -11  17   5  279.37   36.28
   2   2   4  800.57   38.26
   7  -9  -1 1575.09   59.22
   8 -16  -6  133.26   31.82
 -19  17  -3   77.58   19.91
 -13  15   1  202.01   31.44
 -13  17   3   74.17   28.69
 -13  19   5   42.83   25.77
  -3  -7  -9   46.49   27.53
   1  -9  -7   94.75   31.16
   6 -16  -8   28.88   25.99
 -17  19   1  227.44   31.45
 -15  17   1  244.55   31.82
 -15  19   3   95.16   28.34
   0   6   6  196.05   31.90
   9  -9   1 3161.24   91.55
 -10   2  -8  475.01   29.37
  -6   0  -6  367.17   27.94
  -1  -9  -9   30.93   27.39
   0   4   4  466.31   33.24
   3 -11  -7   62.72   30.73
   5 -11  -5  157.16   34.97
   7 -11  -3  960.63   51.70
  -2   8   6  179.36   32.83
   0   2   2 5245.59  139.25
   1 -11  -9   61.85   29.45
   9 -11  -1 1375.38   56.91
  -6  12   6  434.24   40.28
  -4  -2  -6  314.77   31.16
  -4  10   6  296.60   35.76
  -2  -2  -4  746.12   37.41
   5 -13  -7  258.22   35.77
   7 -13  -5  499.75   41.94
   9 -13  -3  306.55   36.95
 -14  20   6  191.62   31.55
 -12  18   6  105.40   30.09
 -10  16   6  213.63   35.22
  -8  14   6  168.77   34.49
  -6  -2  -8  157.04   27.01
   3 -13  -9   49.10   28.66
   9  -5   5  178.86    9.82
  -6  10   4  280.71   41.74
  -4   8   4  886.14   49.02
  -2  -4  -6  954.08   47.46
   5 -15  -9   59.47   27.35
   7 -15  -7  140.45   32.17
   9 -15  -5  181.67   35.89
  11 -13  -1  670.82   42.14
  11 -11   1 1886.52   64.04
 -16  20   4  130.72   29.83
 -14  18   4  167.34   35.77
 -12  16   4   51.86   34.44
 -10  14   4   81.92   35.12
  -8  12   4  243.01   40.13
  -4  -4  -8  162.99   29.15
  11 -15  -3  312.23   39.49
  -4   6   2  418.40   39.71
  -2  -6  -8  181.12   34.54
   0  -6  -6  147.72   37.09
 -16  18   2  208.55   35.82
 -14  16   2  567.26   42.83
  -6   8   2 1601.99   63.55
  -4  -6 -10   40.29   26.39
  -2  -8 -10   82.49   28.73
   0  -8  -8  425.97   42.29
   2  -8  -6  197.19   37.99
  11  -9   3  399.65   21.93
  13 -15  -1  130.03   28.27
 -13  19   7   83.84   26.93
 -12  14   2  498.62   41.22
 -10  12   2  294.10   37.69
  -8  10   2  353.14   40.86
   0 -10 -10  184.57   32.37
   2 -10  -8  351.05   39.08
   4  -8  -4  817.06   48.28
  13 -13   1  586.79   35.37
 -18  18   0  174.77   29.41
 -11  17   7   73.72   29.50
  -9  15   7  294.28   38.16
  -7  13   7   67.34   31.06
  -5  11   7   62.61   28.92
   2 -12 -10  146.40   30.91
   4 -12  -8  372.73   39.56
   4 -10  -6  338.01   38.35
   6 -14  -8  486.15   42.64
   6 -12  -6  590.40   44.57
   6 -10  -4  291.17   37.68
   7  -3   5  405.99   22.75
 -14  14   0  449.96   36.06
 -16  16   0 1652.52   66.63
   8 -16  -8   33.20   24.69
   8 -14  -6  137.15   31.22
   8 -12  -4  319.70   37.64
 -13  17   5  137.46   31.88
 -20  18  -2  137.89   24.68
 -15  19   5   60.52   27.53
  10 -16  -6  113.17   28.56
  10 -14  -4   75.91   28.90
  13 -11   3  293.01   21.35
   5  -1   5  912.40   37.33
 -10  10   0 5611.44  155.98
  -9  13   5  257.81   36.93
 -11  15   5  389.38   40.63
   8 -10  -2  427.81   36.51
   3   1   5  551.47   33.21
  -5   9   5  693.74   46.12
  -7  11   5  458.50   41.51
 -16  14  -2  390.85   29.25
  10 -12  -2  242.08   34.86
 -20  16  -4   48.63   16.54
 -15  17   3  302.55   36.34
  15 -13   3  194.24   20.34
   1  -9  -9   47.88   28.22
  -1  -7  -9  139.14   30.79
  -3  -5  -9  288.93   33.71
  -5  -3  -9  222.21   30.27
  -7  -1  -9  175.62   26.96
 -13  15   3  245.61   35.13
   7 -15  -9   36.18   23.88
   5 -13  -9   73.35   28.41
   3 -11  -9   62.32   29.43
   1  -7  -7  269.27   34.41
  -1  -5  -7  303.86   33.85
   4  -4   0 2877.64   80.32
  -3  -3  -7  150.22   28.49
  -9   1  -9   61.20   21.94
 -11   3  -9   84.32   20.44
 -11  13   3  302.44   37.45
 -14  18   6  113.84   29.85
   7 -13  -7   86.37   29.70
   5 -11  -7  124.23   32.17
   3  -9  -7  219.92   34.69
   6  -6   0 1347.53   48.09
  -5  -1  -7  354.67   30.60
 -12  10  -2  187.86   23.91
 -18  14  -4   99.01   17.55
 -17  17   1  302.31   34.66
   9 -15  -7  158.35   31.13
  10 -10   0 4808.54  136.16
   8  -8   0 1329.88   50.12
  -7   9   3 2479.87   85.61
 -10  14   6  280.44   38.35
   9 -13  -5  133.44   31.89
  12 -12   0  343.22   33.54
   7 -11  -5  321.69   38.33
   5  -9  -5  576.67   44.60
   3  -7  -5 1345.65   59.98
   1  -5  -5 1098.83   51.88
  -9   3  -7   72.72   18.90
  -6  10   6  159.61   33.07
  -8  12   6  179.19   34.14
 -15  15   1  309.03   34.78
 -16  18   4  202.98   33.65
  11 -15  -5  190.19   33.07
  14 -14   0  266.06   31.09
  -1  -3  -5  626.14   38.41
  -5   7   3 1212.17   53.51
 -14  16   4  256.97   35.70
  -3  -1  -5  640.61   35.41
  -3   5   3 3867.86  113.00
 -15   7  -9   48.58   14.12
 -10   8  -2 1116.01   39.28
  -4   8   6  151.91   32.57
 -16  12  -4   52.60   15.60
 -13  13   1  802.73   46.28
 -19  17  -1  451.45   34.27
 -13  17   7   68.59   27.77
   4 -12 -10   74.08   28.19
   2 -10 -10   34.25   26.91
   0  -8 -10   28.39   26.11
 -11   5  -7   54.97   15.65
  -2   6   6  493.36   39.00
 -11  15   7  236.07   35.76
   8 -14  -8  106.07   28.99
   6 -12  -8  147.88   32.32
   9 -11  -3  680.40   46.03
   7  -9  -3 2796.93   93.58
  -2  -6 -10  103.22   27.73
  -4  -4 -10   46.24   25.33
   0   4   6  115.47   29.34
 -11  11   1 2103.13   75.55
 -10  12   4  208.91   35.98
  -9  13   7  231.22   36.94
 -18  18   2  462.41   40.53
   4 -10  -8  424.41   40.95
   2  -8  -8  242.37   35.36
  -6  -2 -10   82.12   24.77
   2   2   6  431.13   33.65
  -7  11   7  109.18   36.04
 -15  17   5  218.02   38.13
   0  -6  -8   92.42   30.07
   3  -5  -3 3931.78  116.25
  -9   9   1 3950.98  118.59
  -8  10   4  191.99   39.27
 -16  16   2  231.91   33.76
 -21  17  -3   50.46   18.55
  10 -14  -6  282.74   40.02
   8 -12  -6  115.83   34.84
   6 -10  -6  117.26   36.75
  -2  -4  -8  138.77   29.36
   4   0   6  114.87   24.05
   1   1   3  444.38   28.63
  -5   9   7  118.58   31.74
 -13  15   5  221.31   38.79
   4  -8  -6  215.78   38.93
   1  -3  -3 1270.62   51.98
  -4  -2  -8  254.69   30.03
  -7   3  -5  413.63   23.54
  -6   8   4  317.38   42.60
 -14  14   2  111.45   35.44
   9 -15  -9   33.44   25.14
   2  -6  -6  557.94   41.77
   6  -2   6  356.76   25.33
 -11  13   5  268.36   40.73
 -16  18   6   44.26   29.94
  12 -14  -4  198.85   32.97
   7 -13  -9   16.21   24.48
  13 -13  -1  621.98   41.09
  14 -12   2  379.96   26.57
   5 -11  -9   36.26   27.18
  11 -11  -1 2048.20   73.92
  -6   0  -8   41.11   23.17
  -8   6  -2 2169.45   60.04
  -7   7   1 2116.39   69.77
 -19  15  -3   94.44   19.42
 -14  16   6  173.84   33.09
  10 -12  -4  173.64   33.38
   3  -9  -9  108.14   30.13
   0  -4  -6   44.98   29.09
  -1  -1  -3  396.20   28.18
  -4   6   4 1817.38   68.05
  -9  11   5  340.93   38.67
 -12  12   2  163.79   33.81
 -18  16   0  252.67   30.62
   9 -13  -7  128.60   30.28
   8 -10  -4  186.92   35.40
  12 -10   2  176.52   22.49
   9  -9  -1 3886.77  115.01
   1  -7  -9  162.01   31.11
   8  -4   6  489.40   24.60
   3  -1   3  974.20   34.56
 -15  15   3  146.59   31.45
   7 -11  -7  112.60   30.70
   6  -8  -4  342.55   38.71
  -1  -5  -9   74.99   28.01
  -2  -2  -6  505.60   36.16
  -8   2  -8  194.53   23.86
  -7   9   5  781.70   48.03
 -15  17   7  155.20   30.23
 -18  18   4  126.90   28.63
   5  -9  -7  138.04   31.43
   7  -7  -1 2010.72   67.28
  -2   4   4 2835.03   88.93
 -10  10   2 2707.99   91.05
 -10  12   6  295.62   37.91
 -16  14   0  130.06   27.38
  17 -13   5   71.83    7.73
   6 -12 -10   56.22   25.54
   4  -6  -4 2062.58   73.98
  -3  -3  -9   32.78   25.30
  -5   5   1  113.27   26.76
 -13  13   3  112.26   31.07
 -13  15   7   87.71   29.15
 -16  16   4  197.33   32.81
 -19  17   1  356.81   34.78
  11 -13  -5  167.57   31.53
   4 -10 -10   40.99   26.73
  10  -8   2  949.25   35.29
   3  -7  -7   67.58   29.64
  -5   7   5  358.71   38.39
   2  -8 -10   17.05   25.37
  -4   0  -6   41.97   24.08
  -8  10   6  185.36   33.78
 -11  13   7  161.07   33.45
 -20  16  -2   65.01   20.58
   9 -11  -5  228.02   34.80
  -5  -1  -9   97.69   25.61
 -10   4  -8  518.62   28.60
 -14  14   4  402.73   39.48
  15 -13   1  232.11   26.72
   6 -10  -8  149.84   31.49
   7  -9  -5  692.18   46.08
  -3   1  -3 1029.91   35.88
  -3   5   5 2349.72   81.67
  -6   8   6   96.27   31.17
  -9  11   7  196.02   34.58
 -14  12   0   70.28   26.09
 -17  15   1  239.91   30.78
  -2  -4 -10   42.83   25.23
  -1  -3  -7  273.38   31.70
 -21  15  -5   46.59   13.60
 -15  15   5   86.54   29.31
  12 -14  -6  200.37   30.75
   9 -13  -9   58.39   24.29
   4  -8  -8   85.08   29.71
 -12  12   4  163.00   33.18
 -18  16   2   70.78   26.87
  13 -13  -3  103.49   29.31
  10 -12  -6  228.43   33.47
   5  -7  -5  362.96   39.16
  -6   2  -6  405.37   26.04
  -9   9   3  117.78   33.40
  -7   9   7   89.84   30.54
 -16  16   6   58.75   25.99
 -21  17  -1  153.66   23.91
   7 -11  -9   49.23   26.43
   2  -6  -8  131.08   30.40
  -4  -2 -10   86.85   25.32
   0  -2  -4  148.28   26.96
  -6   6   2  530.24   36.29
  -4   6   6   32.00   29.71
 -15  13   1  150.57   28.85
 -13  13   5  109.57   31.13
 -18  14  -2  316.44   27.11
 -19  17   3  105.06   28.69
   8 -10  -6  277.15   35.64
   5  -9  -9  152.55   31.41
  -3  -1  -7  363.81   31.84
  -3   3   1  396.51   28.32
  -1   3   5  480.83   36.13
 -12  10   0   84.96   27.73
  11 -13  -7  139.03   32.97
  11 -11  -3  413.70   38.68
   0  -4  -8  444.19   37.25
   2   0   4   84.69   23.14
 -12   6  -8  159.93   17.87
  -5   7   7  108.82   31.14
 -10  10   4  861.05   52.12
 -15  11  -3  357.47   23.44
 -16  14   2  331.73   35.19
 -14  14   6   38.07   31.27
   6  -8  -6  180.07   36.75
   3  -3  -1  363.23   33.15
  -6   0 -10   29.97   21.74
  -9   3  -9   62.99   20.07
 -15  15   7   26.02   27.39
 -22  16  -4   65.88   16.53
   9 -11  -7  177.02   35.36
   9  -9  -3   74.72   37.86
  11  -9   1  824.97   37.21
   3  -7  -9   41.52   31.95
  -2   4   6  870.30   50.62
  -7   7   3  605.72   43.41
 -11  11   5  113.32   35.42
 -19  15  -1  131.02   23.58
 -17  15   3  346.09   39.43
  12 -12  -4  137.88   33.89
  14 -12   0   59.21   24.09
   6 -10 -10   17.20   26.60
 -13  11   1  329.49   34.77
 -12  12   6  181.11   37.45
 -18  16   4  208.06   35.26
   4  -6  -6   43.24   31.42
   1  -5  -9   45.03   27.25
   1  -3  -5  467.04   36.26
  -2  -2  -8  257.97   31.34
  -5   1  -7  509.79   31.86
   1   1   5  265.01   29.10
  -8   8   4  172.10   38.53
 -13  13   7  128.19   35.14
 -20  16   0  172.03   26.70
  10 -12  -8   40.74   24.48
   7  -9  -7  127.15   30.82
   4  -8 -10   54.67   26.48
 -14  12   2  608.72   41.69
  13 -13  -5   64.43   26.91
  10 -10  -4  691.04   44.93
   7  -7  -3  636.01   40.74
  -2   0  -4   58.01   23.08
  -4   4   2 1895.27   62.90
  -9   9   5  299.65   36.62
 -16  12  -2  165.09   22.70
 -15  13   3  349.99   36.50
  11 -13  -9   29.41   21.36
   8 -10  -8   59.38   27.28
  12 -10   0   84.22   26.14
   5  -7  -7   34.70   28.58
   2  -6 -10   84.03   27.58
  -1  -3  -9   75.62   26.69
  -8   4  -6  561.58   26.42
 -11   5  -9   34.06   17.23
 -10   8   0  559.23   33.67
 -11  11   7  172.48   34.40
 -19  13  -5   72.58   13.83
 -16  14   4  292.40   35.67
  16 -12   4   42.56   12.23
   2  -4  -6  934.84   48.83
 -17  15   5  223.08   33.07
 -18  16   6   72.30   26.50
  11 -11  -5   71.66   27.99
  -4   0  -8  244.27   28.79
   9 -11  -9   40.69   23.85
  13 -11  -1  256.97   30.58
   6  -8  -8   34.84   27.31
   8  -8  -4  168.38   34.28
   0  -4 -10   13.13   24.56
   4  -2   4 2466.16   70.04
  -6   6   4 3277.05  103.36
  -7   7   5  236.40   35.30
 -18  14   0   82.48   24.46
 -19  15   1  114.29   26.80
  12 -12  -6   93.96   27.46
   3  -5  -7  414.94   37.62
  -1  -1  -5  321.96   30.37
  -8   8   6  458.23   40.28
  -9   9   7  433.47   41.06
 -12  10   2  241.54   34.10
 -13  11   3  373.66   36.83
 -14  12   4  267.04   35.03
 -15  13   5  138.11   31.42
 -20  14  -4  254.21   21.06
 -16  14   6  109.27   29.04
 -17  15   7   52.87   25.23
 -20  16   2   57.90   26.29
   5  -5  -3 2203.61   74.05
  -3  -1  -9   90.93   26.61
   3  -1   5  495.89   30.26
  14 -12  -2  367.34   33.78
   4  -6  -8  164.02   31.64
 -21  15  -3  184.79   21.75
   8 -10 -10   27.51   23.51
  10 -10  -6  475.99   40.32
  10  -8   0  543.46   32.73
   6  -6  -4 3338.45  104.88
   0  -2  -6 1823.99   67.10
 -14   8  -8   38.40   11.90
 -22  16  -2   50.65   20.15
  11 -11  -7  135.51   29.52
   5  -7  -9   72.13   28.74
  -6   6   6  125.11   31.45
  -7   7   7  150.77   32.48
 -14  12   6  255.49   35.79
 -15  13   7   33.96   26.57
  11  -9  -1  782.40   41.58
   6  -8 -10  101.45   28.80
   7  -7  -5  201.46   35.13
  -5   5   5  507.88   39.99
 -13   9  -3  247.06   19.69
 -12  10   4  467.81   40.19
 -13  11   5  271.98   35.97
 -17  13   1  293.89   32.01
 -18  14   2  434.54   37.03
 -19  15   3  102.64   27.48
  12 -12  -8   48.97   24.40
  12 -10  -2  169.26   31.04
   8  -8  -6  545.31   41.66
   2  -4  -8  161.83   30.79
  -5   1  -9  194.07   26.86
 -13   7  -9   45.65   15.08
 -14  10  -2 1260.40   46.10
  13 -11  -3  231.44   31.42
  -1   1   1 4225.27  110.80
  -9   7   1 1984.62   66.91
 -10   8   2 1128.97   51.49
  14 -12  -4  238.49   32.30
   3  -5  -9  282.59   34.54
   1  -1  -1 4187.97  109.84
  -4   0 -10   82.86   24.76
  -8   6   0  354.38   27.72
 -13  11   7   96.96   30.33
 -19  15   5  135.71   29.16
  10 -10  -8  211.19   32.66
  -5   5   7  147.14   30.59
 -12  10   6  140.06   35.71
 -18  14   4  148.15   30.62
  16 -12   2  109.62   19.33
  11 -11  -9   79.27   27.93
   5  -5  -5  640.40   46.71
   4  -4  -4 1312.79   57.05
   4  -2   6  347.65   27.05
  -4   4   6  533.26   42.35
 -11   9   5  136.03   35.53
 -17  13   3   67.14   32.48
 -21  15  -1  162.36   24.96
   6  -6  -6  131.09   36.43
   0  -2  -8  143.76   30.24
  -1  -1  -7  250.99   31.01
 -16  12   2  213.21   35.02
 -20  14  -2  720.45   37.47
 -18  14   6   62.45   29.17
  13 -11  -5  301.24   37.47
  12 -10  -4  309.94   37.85
  11  -9  -3  366.95   41.20
   8  -8  -8  145.28   34.02
  10  -8  -2 1041.07   52.86
   7  -7  -7  209.08   36.75
   9  -7  -1 2075.02   69.15
   1  -3  -9  106.63   29.32
  -3   3   5  523.53   40.70
 -10   8   4  210.51   39.96
 -11   9   7  208.01   38.37
 -17  13   5  128.66   33.76
  14 -10   4   71.46   11.66
   9  -9  -9  218.03   35.39
   2  -4 -10   34.80   26.10
  -7   3  -9   67.15   21.19
  -8   4  -8  138.67   21.41
  -9   7   3 2928.95   95.39
 -15  11   1  617.32   40.11
 -19  13  -3  146.56   20.35
  -6   2 -10   71.77   21.53
 -10   8   6  207.83   33.94
 -16  12   4   39.95   28.09
 -17  13   7   89.13   27.33
 -21  15   1  165.99   28.35
  -2   2   4  647.06   36.63
 -14  10   0   97.43   26.96
  16 -12   0  394.87   30.57
  13 -11  -7  109.79   27.13
   8  -8 -10  156.57   30.48
   7  -7  -9  164.62   31.40
   6  -6  -8  194.79   32.30
   5  -5  -7   86.79   29.06
  -8   6   2 2143.78   71.89
  -9   7   5  545.38   41.44
 -15  11   3  332.95   35.46
 -18  12  -4   87.20   16.33
 -16  12   6   27.13   27.23
 -20  14   0  234.55   28.65
  15 -11   1  403.25   28.76
  12 -10  -6   87.96   27.22
  11  -9  -5  119.05   29.65
  10  -8  -4  243.16   34.79
   7  -5   1  123.18   18.94
   4  -4  -6  489.84   38.83
   0  -2 -10   62.27   25.60
  -1  -1  -9  169.74   29.07
   9  -7  -3 2583.64   86.51
   3  -3  -5  510.06   37.47
  -2   0  -8  118.00   27.55
  -2   2   6  449.44   35.87
  -9   7   7  155.44   32.13
 -15  11   5  260.75   34.95
   2  -2  -4  650.00   37.30
  -3   1  -7  518.71   33.96
  -8   6   4  607.08   41.84
 -14  10   2 1365.89   59.33
 -15  11   7  167.05   31.89
 -19  13  -1  183.74   25.07
 -20  14   2  665.09   44.00
  13 -11  -9   12.87   19.05
  12 -10  -8   26.62   22.65
   6  -6 -10   29.58   25.55
  -7   5   1  116.96   26.10
  -8   6   6  151.44   32.23
 -14  10   4   53.29   28.68
 -20  14   4  246.41   33.43
   5  -5  -9   36.96   26.68
  -4   2  -6  366.43   28.95
 -14  10   6  323.39   38.03
 -20  14   6  286.79   34.74
   9  -7  -5  387.91   37.73
 -13   9   1 1015.64   48.05
 -19  13   1  208.52   29.26
  14 -10   0   63.45   24.18
  11  -9  -9   33.63   22.71
   3  -3  -7  108.40   29.10
  -2   0 -10   55.67   24.76
  -9   5  -9   54.64   19.67
  -7   5   3  851.48   43.99
 -18  12  -2  200.69   23.83
 -19  13   3  103.40   27.63
 -19  13   5   19.31   24.95
 -19  13   7   44.62   24.28
  15 -11  -3  227.09   31.03
  10  -8  -8   29.84   25.13
   8  -6  -4  543.63   40.82
   7  -5  -1  200.87   27.40
   2  -2  -6  410.56   36.00
  -3   1  -9  134.74   27.65
  -7   5   5  460.96   39.92
  -7   5   7  102.57   30.44
 -12   8  -2  279.00   23.02
 -13   9   3  169.19   32.38
 -13   9   5  175.92   33.16
 -13   9   7  194.38   34.08
   9  -7  -7  169.41   30.85
   4  -4 -10   33.24   25.99
 -18  12   0   50.11   23.31
 -23  15  -3   26.09   17.95
  14 -10  -2 1046.16   50.77
   3  -3  -9   32.50   27.69
 -18  12   2  159.24   29.00
 -18  12   4   66.25   27.65
 -18  12   6  103.86   28.48
  14 -10  -4   81.00   26.49
  10  -8 -10   65.68   25.03
   8  -6  -6  240.17   33.99
   7  -5  -3  749.92   41.95
   1  -1  -5  185.49   30.31
   0   0   6   28.24   25.25
  -4   2  -8  180.55   26.74
 -12   8   0  111.30   25.78
 -12   8   6  215.00   34.70
  13  -9   1  888.54   38.97
  13  -9   3  179.93   16.90
   9  -7  -9   58.01   26.68
   2  -2  -8  173.64   31.73
   0   0   4 8873.08  231.66
  -6   4   6   71.86   30.92
 -12   8   2  272.70   33.56
 -12   8   4  140.56   32.31
  14 -10  -6  328.84   38.77
  13  -9  -1 1031.84   47.58
   8  -6  -8   39.73   28.42
   7  -5  -5  590.51   46.65
   0   0   2   36.77   20.94
  -6   4   0 2308.53   67.37
  -6   4   2  300.88   34.11
  -6   4   4 2516.75   84.34
 -17  11  -3  153.37   19.54
 -17  11   5   68.51   33.30
 -17  11   7   93.46   29.28
  13  -9  -3  197.67   37.08
   2  -2 -10  176.72   31.65
   1  -1  -7  174.04   31.26
  -4   2 -10  121.68   25.69
 -11   7   7  220.08   38.76
 -17  11   3  219.61   36.45
  14 -10  -8   33.51   23.29
  13  -9  -5  210.12   34.66
   8  -6 -10   58.03   30.46
   7  -5  -7  144.21   35.56
  -5   3   7  451.30   37.92
 -11   7   5  306.71   40.99
 -17  11   1   74.14   31.64
 -22  14  -4  107.89   17.77
  13  -9  -7  113.34   30.92
 -16  10   6  233.98   38.67
 -22  14  -2  178.97   23.87
 -22  14   0  165.25   27.13
  13  -9  -9   85.13   25.31
   7  -5  -9  162.37   32.67
   6  -4  -4 2577.84   87.31
   6  -4   0 2129.70   63.19
   1  -1  -9  354.30   36.34
 -11   7   3  940.06   52.52
 -16  10   4  131.15   31.86
 -21  13   5  220.04   33.23
  12  -8  -6  221.58   32.27
  12  -8  -4  144.79   31.43
  12  -8  -2  205.73   31.22
   6  -4  -6  126.51   32.49
   0   0  -6   58.76   28.12
 -10   6   6  167.87   34.00
 -11   7   1  460.12   34.47
 -15   9   7   66.93   29.91
  12  -8  -8   34.43   24.71
  12  -8   0   82.37   24.27
   6  -4  -8  194.56   33.19
   1  -1   5  216.37   27.00
 -11   7  -7  204.76   13.83
 -16  10   2  335.56   34.78
 -21  13   3  180.31   30.58
   6  -4 -10   31.23   26.80
   0   0  -8 4210.69  129.36
  -5   3   3 4765.99  134.25
 -15   9   5  156.81   33.17
 -20  12   6   18.96   24.71
   0   0 -10   35.01   25.90
  -4   2   6  373.14   36.00
  -9   5   7  543.46   42.82
 -10   6   4  631.52   43.84
 -11   7  -9  107.03   18.12
 -16  10   0  536.62   35.70
  11  -7  -9  128.83   28.84
  11  -7  -7  195.49   32.00
  11  -7  -5  318.82   36.35
   5  -3  -5 1766.02   68.07
  -6   4  -6  120.12   20.34
 -19  11   7  104.54   28.18
 -20  12   4  217.59   32.72
 -21  13  -1  299.66   28.88
   5  -3  -3 4428.98  126.21
 -14   8   6  345.60   38.83
 -15   9   3   91.66   30.36
 -10   6   2  901.69   45.48
 -19  11   5   46.98   27.45
 -20  12   2  123.59   28.65
  10  -6  -8   84.66   29.34
  -1   1  -9  226.15   31.18
  -1   1  -7  204.49   28.89
 -11   7  -3  742.55   26.92
  10  -6  -4  552.37   42.17
   1  -1   3  483.08   27.02
 -15   9   1  551.03   38.71
 -20  12   0  140.25   26.15
 -21  13  -5  160.74   16.71
  17 -11   1   66.99   21.09
  16 -10  -2  255.27   31.93
  15  -9  -7   63.76   26.50
 -19  11   3  158.19   30.97
  15  -9  -5   96.77   28.70
   9  -5  -9   53.70   28.16
   9  -5  -7  379.50   38.03
  -9   5   3  437.24   37.85
 -13   7   5  300.97   37.50
 -17   9   7  118.45   31.14
  14  -8  -8   42.88   24.57
  11  -7   1  579.49   30.83
  10  -6  -2  835.44   44.55
   4  -2  -4 2259.73   75.41
  -3   1   5  411.90   34.73
  -2   2 -10  137.11   27.16
  -7   3   7  119.69   31.59
  -7   5  -9  101.01   22.05
 -10   6   0 2257.41   70.93
 -18  10   4   93.95   30.21
  16 -10   0  359.56   30.55
  15  -9  -3  114.27   28.67
   8  -4 -10   34.80   26.58
   3  -1  -9  139.18   30.43
  -2   2  -8  274.12   30.65
 -12   6   6  523.02   43.35
 -21  11   7   23.56   23.99
 -19  11   1  421.84   35.90
 -20  12  -2  157.86   23.48
  14  -8  -6  266.43   33.90
   8  -4  -8  127.38   31.50
   3  -1  -7  307.89   34.08
 -17   9   5  185.77   34.22
  13  -7  -9   42.88   23.33
  -2   2  -6  406.64   31.38
  -8   4   4 1110.42   52.92
 -11   5   7   50.75   31.27
  -7   5  -7   93.73   19.20
 -22  12   4  238.11   33.64
  15  -9  -1  424.22   35.43
  14  -8  -4  198.67   33.64
  13  -7  -7  116.56   32.66
   9  -5  -3  619.21   45.21
   8  -4  -6  554.26   45.16
   2  -2   4  744.65   32.23
   2   0 -10   51.78   26.29
 -13   7   3  692.57   48.46
 -16   8   6  242.80   40.29
 -12   8  -8   32.21   13.93
 -21  11   5   64.30   31.60
  12  -6 -10   40.38   25.80
   7  -3  -9   61.57   32.87
   3  -1  -5  647.78   43.69
  -7   3   5  487.54   43.69
  17 -11   3  157.71   18.18
  13  -7  -5  234.84   38.19
  10  -6   0 2081.92   67.08
  12  -6  -8   99.66   32.94
   2   0  -8   66.51   31.93
  -3   3  -9   38.66   23.17
  -9   5   1 1625.63   60.93
 -15   7   7   77.95   34.67
 -20  10   6   89.07   31.84
 -22  12   2  171.84   34.48
  14  -8  -2  517.51   43.59
   8  -4  -4 1176.75   58.28
   7  -3  -7  145.85   35.77
 -12   6   4 1754.37   74.00
 -14   8   0  254.47   31.03
 -19   9   7  155.12   35.80
 -20  12  -4  178.60   19.56
   6  -2 -10   93.31   29.04
  -6   2   6  564.15   43.99
 -23  13  -1   95.96   24.35
  16 -10   2  203.18   21.72
  12  -6  -6  483.27   41.78
  11  -5  -9   21.00   25.88
   3  -3   5  372.91   26.07
  -3   1   3  932.08   41.85
  -3   3  -7  244.88   26.88
 -11   5   5   61.92   33.09
 -16   8   4  136.44   33.21
 -21  11   3   37.48   27.44
  13  -7  -3  524.12   41.70
   6  -2  -8  199.60   32.96
   2   0  -6  724.80   42.35
   1   1  -9  234.97   31.22
  -4   4 -10   57.59   23.27
  -8   6  -8   65.57   19.12
 -15   9  -3  120.11   18.99
 -18  10   0  152.57   28.03
 -24  14  -4   39.25   16.70
   9  -5  -1 1697.28   60.14
  11  -5  -7   75.93   29.84
  10  -4 -10   64.82   26.73
   7  -3  -5  460.32   40.15
  -2   2  -4  626.84   30.40
 -10   4   6  171.78   33.91
  -8   4   2 2674.98   84.44
 -15   7   5  435.43   42.17
 -13   7   1  721.04   42.29
 -20  10   4  145.13   32.33
  15  -9   1  434.66   30.63
  16  -8  -6  239.99   34.41
  15  -7  -9   40.81   23.63
   4  -4   6  419.73   27.49
   3  -1  -3 1166.43   47.53
  -9   3   7   27.99   30.59
  -7   5  -5  580.14   24.55
 -14   6   6  117.41   34.03
 -19   9   5  330.55   38.97
 -22  12   0  103.63   25.76
  12  -6  -4 1501.46   65.48
  10  -4  -8  491.53   42.43
   5  -1  -9  160.69   31.21
   0   2 -10   55.07   24.89
  15  -7  -7   38.39   26.69
   6  -2  -6  339.24   36.93
   1   1  -7  208.84   29.97
 -13   5   7  359.63   40.82
 -12   6   2 1610.27   63.88
 -18   8   6  253.66   37.14
 -13   9  -9   83.00   15.08
 -22  10   6  120.42   31.09
 -21  11   1  170.55   29.55
  14  -8   0  108.25   27.63
  11  -5  -5   60.04   32.70
   8  -4  -2 2295.35   74.68
 -17   7   7  320.63   39.39
 -21   9   7   39.84   26.38
 -23  13  -3  186.27   23.20
   9  -3  -9   59.87   28.91
  -1  -1   5  196.93   28.23
  10  -4  -6  275.28   36.68
   5  -1  -7  427.22   38.40
   0   2  -8  154.51   29.10
  -9   7  -9   93.43   19.50
 -20  10   2  179.79   31.74
  15  -7  -5  428.65   39.86
  13  -5  -9   86.03   27.09
   7  -3  -3 2416.99   80.24
   8  -2 -10   87.03   28.79
  -3   3  -5  468.00   28.72
 -15   7   3 1091.87   55.99
 -19   9   3  531.18   43.19
 -10   4   4 4186.81  128.78
 -18  10  -2  344.89   27.97
 -22  12  -2  227.88   26.16
  12  -6  -2 1540.53   62.61
  14  -6  -6  102.82   30.94
  12  -4 -10   31.48   24.87
   9  -3  -7   94.16   31.45
  -4   0   6  178.47   32.17
   4   0  -8  215.15   32.73
  -9   3   5  638.76   45.34
 -14   6   4  802.09   50.11
 -18   8   4 1274.39   63.80
   6  -2  -4  796.01   44.57
  -8   2   6  331.90   37.57
  -1   3  -9   92.54   26.61
 -13   5   5 1321.04   63.83
 -17   7   5  622.74   47.82
 -21   9   5  152.17   33.45
  17  -9  -1  308.95   32.66
  11  -5  -3  583.52   43.12
  13  -5  -7  402.79   39.95
   8  -2  -8  260.80   35.74
  -7   1   7  156.69   30.41
   3   1  -9  101.87   29.22
 -12   4   6  307.36   39.00
 -16   6   6  206.64   37.27
 -20   8   6  147.19   33.70
 -21  11  -1   99.16   22.75
  16  -8  -2  242.66   33.34
  12  -4  -8  335.06   38.57
 -11   3   7  125.62   34.10
 -15   5   7  205.68   37.41
  -8   6  -6  249.76   18.70
  -6   6 -10   55.89   19.96
 -19   7   7   45.95   30.03
  10  -4  -4 4188.89  130.53
   7  -1  -9  299.72   36.37
  -2   4 -10   85.35   25.10
  16  -6  -8   36.92   28.46
   5  -3   1 7555.61  190.56
  11  -3  -9   85.80   33.72
   0   2  -6 1572.03   59.50
   2   2 -10  176.45   29.74
 -20  10   0  156.96   28.14
  14  -6  -4  928.32   55.46
  15  -5  -9   25.92   24.69
   9  -3  -5  887.93   54.44
   6   0 -10   44.14   31.00
 -16   8   0  202.30   30.98
 -23  11   1   90.11   32.77
  10  -2 -10   33.09   30.23
   4   0  -6  169.09   36.62
 -12   6   0  887.19   42.47
 -19   9   1  306.49   34.94
 -23  13  -5   91.19   16.19
  13  -5  -5 1246.28   64.21
  -8   4   0 1311.89   48.16
 -15   7   1  546.57   40.24
  12  -4  -6  332.29   38.52
   3   1  -7  457.96   37.46
  -4   2   0 3857.13  102.02
  -1   3  -7  328.59   31.27
 -20   8   4  208.36   35.60
 -23   9   5  148.75   33.07
 -21   9   3  200.26   34.28
  16  -6  -6  192.27   33.33
  11  -3  -7  152.26   32.81
   7  -1  -7  182.11   32.76
 -21   7   7  121.45   31.21
 -19   7   5  328.17   39.96
 -17   7   3  685.14   47.15
  -9   7  -7  183.69   16.36
 -22   8   6  120.82   31.09
  15  -5  -7  128.05   30.62
   2   2  -8  235.83   31.97
 -17   5   7  265.71   38.78
 -13   5   3 1881.37   73.98
 -18   6   6  293.96   39.81
 -16   6   4  275.91   38.19
  16 -10   4  114.98   14.04
  15  -9   3  196.50   19.57
  14  -8   2  403.31   27.49
  14  -4  -8   38.71   25.86
  10  -2  -8  356.97   39.20
   6   0  -8  119.36   30.90
 -13   3   7  302.75   39.83
 -14   4   6  353.20   40.96
 -10   4   2 2427.52   80.93
  -2   4  -8  163.72   26.76
 -19  11  -5   54.12    9.73
 -22  12  -4  106.54   18.85
  13  -7   1  546.50   33.33
   8  -4   0 1326.98   48.59
   9  -1  -9   28.66   28.15
  -9   1   7  230.68   34.62
   5   1  -9   78.10   29.17
 -10   2   6  340.80   38.87
  -6   6  -8  176.96   23.63
  12  -6   0  706.95   38.72
  13  -3  -9   53.47   26.24
  -6   0   6  517.79   40.66
  -7   1   5  863.46   48.56
   1   3  -9   69.39   26.91
 -24  12  -2   17.98   21.03
  12  -2 -10   21.76   24.70
   8   0 -10   18.99   26.42
   4   2 -10   45.17   26.50
  -3   5  -9  334.61   31.37
  -3  -1   5  593.77   37.06
  -4   0   4  929.26   44.94
 -10   8  -8   54.27   16.55
 -21  11  -3   33.88   19.73
   9  -3  -3  918.86   48.46
  -7   7  -9  166.79   23.69
 -23   9   3   69.80   29.14
 -24  10   2   92.59   27.29
  16  -6  -4  240.71   34.36
   1  -3   5  488.42   32.24
 -20   6   6   84.60   31.26
 -21   7   5   54.45   29.64
 -22   8   4   55.38   28.60
 -22  10   0   67.62   26.16
 -20  10  -2   91.38   23.09
 -18  10  -4  144.96   18.87
  14  -4  -6  316.31   37.09
 -19   5   7   47.40   29.79
 -21   9   1  112.28   28.91
  17  -5  -7  127.86   30.44
  13  -3  -7  145.39   32.34
  10  -2  -6  335.97   38.51
   4   0  -4  822.17   43.05
 -19   7   3  649.59   46.68
 -20   8   2  223.43   33.70
  16  -4  -8   48.17   25.05
  12  -2  -8   74.71   29.60
   9  -1  -7  144.00   33.07
   6   0  -6  345.47   37.84
 -15   3   7  111.67   34.34
 -16   4   6  201.01   36.73
 -17   5   5  165.63   35.20
 -18   6   4  199.01   35.67
 -11   9  -9   55.10   16.83
  10  -8   6  129.79    9.67
  15  -3  -9   41.60   23.81
  11  -1  -9   77.46   29.33
   8   0  -8  121.64   32.08
   3   1  -5  501.90   37.61
   5   1  -7  398.93   38.04
 -17   7   1  175.65   33.22
 -18   8   0  115.69   28.72
 -17   9  -3  420.47   26.87
  10   0 -10  129.42   30.92
 -11   1   7  299.97   37.96
   7   1  -9  183.85   33.71
 -12   2   6  494.70   44.09
   2   2  -6  362.11   35.76
 -15   5   3  231.59   37.02
 -16   6   2  600.80   43.67
   4   2  -8  205.96   32.69
   6   2 -10   87.85   29.55
 -13   3   5  541.57   44.91
 -14   4   4  228.49   37.31
   2  -2   2 3493.72   90.73
   1   3  -7  324.06   32.90
   3   3  -9  132.36   30.60
 -21   5   7   68.53   33.14
 -22   6   6   60.01   33.25
 -23   7   5   79.91   34.19
 -24   8   4   58.92   29.44
 -16   8  -2  393.92   29.29
  -1   3  -5  439.87   31.63
   0   4  -8  295.04   31.89
   2   4 -10   69.83   27.16
 -14  10  -8   58.09    7.04
  -8   0   6   83.26   36.73
  -9   1   5  272.26   41.19
 -14   6   0 4860.64  139.79
  17  -5  -5  161.31   33.07
 -10   2   4  502.52   46.60
 -17   3   7  117.56   38.13
 -11   3   3  990.38   54.64
 -13   5   1 2407.72   82.34
  -1   5  -9  215.41   30.19
 -24  10   0  606.50   43.66
  16  -4  -6  151.72   32.50
  15  -3  -7  143.00   32.00
  17  -3  -9   14.45   22.47
 -18   4   6  112.07   35.03
 -19   5   5  223.56   37.76
 -20   6   4  370.66   41.38
  -2   6 -10   87.48   25.76
 -21   7   3  250.75   36.48
 -23   9   1  323.78   36.27
 -15   9  -5  146.95    8.64
  17  -7  -1  248.47   33.09
  16  -6  -2  435.45   39.12
  15  -5  -3  195.63   34.10
  14  -4  -4  212.20   35.27
  13  -3  -5  336.53   38.80
  14  -2  -8   66.42   28.15
  13  -1  -9   54.40   27.84
  18  -8   0  120.58   28.31
  -4  -2   6  359.61   36.22
  11  -1  -7  385.42   40.14
  10   0  -8  156.75   33.94
  12   0 -10   22.45   26.59
  -2   2  -2 3246.52   84.78
 -23   5   7  121.98   31.65
 -24  12  -4   31.00   17.57
  -5  -1   5 1076.19   51.96
 -13   1   7  108.41   34.59
   9   1  -9  101.70   31.33
 -14   2   6  105.52   34.00
 -24   6   6  230.83   36.54
 -23  11  -3   66.34   20.91
  12  -4  -2 1474.80   60.85
  11  -3  -3  711.15   45.65
  10  -2  -4  383.98   40.05
   9  -1  -5  371.40   40.56
  -6   0   4  151.06   31.84
   8   0  -6  165.97   34.77
   8   2 -10   82.21   29.56
 -15   3   5  217.34   36.81
 -16   4   4   92.79   34.11
  -5   7  -9  108.49   24.11
 -22  10  -2   83.49   24.17
  13  -5  -1 1933.19   71.14
  -7   1   3  667.80   41.44
   7   1  -7  181.42   33.67
   6   2  -8  138.53   32.53
  -4   4  -4 1030.15   35.94
 -17   5   3  172.21   36.16
 -18   6   2  468.18   41.71
 -19   7   1   99.05   31.08
 -20   8   0  126.96   29.32
  -8   2   2 1267.01   53.19
 -19   3   7   28.70   30.96
   5   3  -9  248.08   34.92
 -20   4   6  256.02   38.73
  15  -7   1  381.64   32.69
   0  -4   6   90.56   27.56
   4   4 -10   18.54   26.27
  -5   5  -5  536.76   27.61
 -13   7  -3  513.05   26.30
  18  -4  -6   75.91   28.72
  17  -3  -7   58.78   28.49
  16  -2  -8   48.07   26.72
  15  -1  -9   93.43   28.33
 -10   0   6 1953.25   79.29
   6   0  -4  202.96   33.92
 -10   4   0 7822.13  207.36
 -12   6  -2 1394.67   48.02
  -6   6  -6  120.68   20.27
 -23   7   3  339.38   39.41
 -24   8   2  605.43   47.58
   7  -1  -3  561.68   40.06
 -11   1   5  729.13   49.72
  16  -8   2  245.69   26.15
  -1  -3   5  535.29   35.79
 -15   1   7  731.91   53.74
 -12   2   4  361.18   41.63
   2   4  -8   78.98   28.93
   1   5  -9   90.37   28.54
  -7   7  -7  153.18   20.80
  16  -4  -4   54.46   31.34
   9  -3  -1  461.87   36.94
  15  -3  -5  126.05   33.14
  14  -2  -6   61.80   31.25
  13  -1  -7  121.88   33.83
  12   0  -8   81.75   31.60
  11   1  -9   66.78   30.27
 -16   2   6  103.12   35.34
  10   2 -10   25.06   27.40
 -13   3   3 1814.33   73.93
   0   6 -10   53.68   26.34
  -8   8  -8  121.98   20.59
 -22  12  -6   81.48   14.05
  17  -5  -3  108.37   32.92
  -2  -2   4  616.60   36.91
 -21   3   7  168.02   35.03
 -17   3   5  174.60   36.63
 -14   4   2 2226.46   82.38
  17  -9   3  330.79   24.58
  18  -6  -2  340.48   38.80
 -22   4   6  123.39   33.00
 -18   4   4  124.74   34.73
 -23   5   5   60.55   30.51
 -19   5   3  279.48   38.31
 -15   5   1  361.32   39.24
 -16   6   0  163.50   33.02
 -21  11  -5   64.05   16.30
  -6  -2   6  430.03   40.05
   9   1  -7  202.45   36.80
   8   2  -8  276.46   37.76
 -24   6   4   56.90   29.98
 -20   6   2  377.21   40.04
 -18   8  -2  287.38   28.87
 -19   9  -3  478.74   30.91
 -20  10  -4  112.02   20.27
  18  -2  -8   40.56   27.54
  11  -1  -5  674.92   53.13
  17  -1  -9   35.50   24.76
  10   0  -6 2123.79   84.41
   7   3  -9  111.06   32.07
   6   4 -10   86.01   29.65
 -21   7   1  181.30   33.28
 -22   8   0   30.78   26.60
  11  -5   1  254.21   27.81
  13  -3  -3 1490.17   70.55
  12  -2  -4  398.65   48.48
  -7  -1   5  887.11   54.16
 -12   0   6   30.69   37.31
 -17   1   7   50.17   41.17
   0   4  -6  189.58   30.70
  -1   5  -7  189.97   28.61
 -24  10  -2  167.66   26.81
 -25  11  -3   60.19   20.77
   4  -6   6  109.36   23.33
   2   2  -4  567.53   37.01
 -23   3   7   23.83   29.05
   1   3  -5  623.29   38.76
  -2   6  -8  144.13   26.89
  18 -10   4   80.18   17.05
  14  -4  -2 2036.11   78.41
  15  -1  -7  510.87   48.97
  -8   0   4 2834.19   96.93
  14   0  -8   49.65   33.56
 -13   1   5  483.80   48.66
  13   1  -9   74.13   34.91
 -18   2   6  165.67   42.18
  12   2 -10   90.69   33.75
 -24   4   6  183.30   38.58
  15  -5  -1  444.22   40.81
  17  -3  -5  128.49   34.04
  16  -2  -6  110.37   36.83
  -4   0   2  108.88   34.61
   3   1  -3 1055.33   47.10
 -14   2   4  320.44   41.90
 -19   3   5  202.56   41.89
 -25   5   5   25.35   26.44
  18  -4  -4  149.07   34.22
  -9   1   3 1191.36   56.29
   5   3  -7  527.52   41.79
 -20   4   4  124.52   35.73
   4   4  -8  146.80   31.84
   3   5  -9  438.05   39.52
   2   6 -10  155.71   30.37
  12  -6   2 1391.16   47.98
   7   1  -5  584.81   45.20
   6   2  -6  522.12   43.35
 -15   3   3  257.12   39.77
 -21   5   3  109.81   34.02
  16  -6   0  189.22   32.87
  -2  -4   6  939.20   48.56
   8   0  -4 2409.65   85.20
 -19   1   7   63.28   33.25
 -10   2   2  964.98   49.82
  10   2  -8  426.80   43.09
   9   3  -9  100.46   32.29
 -16   4   2 1135.07   58.92
   8   4 -10   44.80   28.26
 -22   6   2  351.40   39.53
  -5   1   1 7423.83  194.65
  11   1  -7  494.56   44.85
 -23   7   1  350.55   38.13
  17  -7   1  368.45   32.99
  -8  -2   6  177.29   36.48
   9  -1  -3 1034.57   52.86
  13  -1  -5  479.52   44.72
 -14   0   6  383.43   43.29
  12   0  -6   44.20   33.53
  15   1  -9  166.25   32.61
 -20   2   6  291.93   40.97
 -11   3   1 1474.00   59.34
 -17   5   1  982.29   53.73
 -24   8   0  343.85   36.49
   5  -1  -1 6917.57  182.39
  17  -1  -7   48.34   29.63
  16   0  -8  183.54   33.56
 -21   3   5  281.15   40.52
  14  -2  -4  336.99   41.39
  18  -2  -6   95.49   32.45
 -15   1   5  151.94   37.07
 -22   4   4  537.77   47.41
 -16   2   4  245.57   39.10
 -23   5   3  197.35   36.21
  18  -8   2  235.41   27.66
  -6   2   0 2182.52   66.39
   5   5  -9   62.02   30.34
   0   6  -8   24.69   27.24
  -1   7  -9   90.43   27.83
 -20   8  -2  206.37   28.09
  -7   9  -9   61.28   22.40
  16  -4  -2 1104.09   57.82
  11  -3  -1 1108.29   51.79
 -10   0   4  384.25   42.03
 -22   2   6   57.95   32.33
 -17   3   3  409.71   43.09
   7   3  -7  149.57   34.41
  11   3  -9   60.69   30.65
   6   4  -8  116.56   33.11
  10   4 -10   83.43   29.75
 -13   5  -1 2223.03   73.01
   1   5  -7  346.24   35.35
 -24   6   2  282.76   38.32
  -6   8  -8   53.39   22.63
 -21   9  -3  143.56   23.93
 -16   0   6   57.06   35.02
  13   1  -7  100.34   34.63
  17   1  -9   49.87   25.81
   8   2  -6  123.61   35.83
  12   2  -8   38.76   32.37
 -23   3   5  188.05   36.84
 -25   7   1  183.31   34.63
  -5   7  -7   35.26   22.63
  17  -5  -1  763.45   48.48
   6  -2   0 2145.45   65.66
  14   0  -6  401.02   42.66
  18   0  -8   11.05   26.10
 -18   4   2  523.26   45.34
  -4   6  -6   94.36   24.34
 -22  10  -4  124.07   19.80
 -10  -2   6  119.38   36.70
 -23   1   7   97.49   34.01
 -17   1   5  122.51   37.01
   3   3  -5  580.70   42.06
 -24   4   4  117.03   34.18
 -14   6  -2  364.57   28.95
 -23  11  -5   45.56   14.89
 -13  11  -9   22.86   11.31
  12  -4   0 4169.10  121.72
  15  -1  -5  225.95   38.34
 -24   2   6  104.49   33.44
 -25   5   3   63.68   30.96
 -19   5   1  198.14   35.97
 -12  10  -8   33.68   11.14
  18  -6   0  952.37   50.18
  -4  -4   6  427.88   39.96
  16  -2  -4  215.81   38.90
  -5  -1   3 2867.90   90.70
  10   0  -4  418.02   43.93
 -18   2   4  207.75   40.19
 -12   2   2  744.62   48.47
   4   2  -4 2733.96   88.89
 -11  -1   5  944.06   57.32
 -25   3   5   35.35   31.51
  13   3  -9   61.20   31.87
  12   4 -10   44.93   29.48
   7   5  -9   66.37   32.59
 -20   6   0  308.30   35.13
   6   6 -10   67.22   30.98
 -11   9  -7  170.19   12.39
   2  -6   6  390.33   32.75
  17  -3  -3  707.35   54.11
  11  -1  -3 1225.18   63.01
 -18   0   6  201.01   44.05
  14   2  -8   99.14   37.78
 -19   3   3  103.90   40.26
  -7   3  -1  970.12   35.69
   8   4  -8  179.25   41.95
 -12   0   4  355.81   48.25
   5   1  -3 3191.93  100.77
  15   1  -7  561.59   51.17
 -13   3   1 1336.68   62.20
   9   3  -7  217.66   42.00
   1   7  -9  250.94   34.20
   8  -8   6  528.60   23.74
  13  -5   1 2137.60   71.36
  18  -4  -2  364.22   47.58
   1  -3   3 1232.64   43.67
  16   0  -6   70.74   37.42
 -19   1   5   98.32   39.68
 -20   4   2  791.96   54.52
   2   6  -8  305.36   36.83
 -22   8  -2   32.32   20.77
 -12  -2   6  528.82   50.81
  -6   0   2 2782.22   89.44
  10   2  -6  132.44   42.85
   3   5  -7  538.26   42.38
 -10   8  -6  194.33   11.71
  17  -1  -5  111.84   36.21
 -13   1   3  630.59   47.91
 -20   2   4  117.84   36.17
 -14   4   0 1079.46   50.31
 -21   5   1  177.35   31.13
 -16   8  -4   19.40   12.59
 -23   9  -3    2.40   16.86
  -5   9  -9   84.69   23.16
  19  -5  -1  133.67   34.28
  18  -2  -4  278.18   40.46
 -20   0   6   53.93   32.71
  11   1  -5  775.18   54.20
  15   3  -9   71.11   31.97
   8   6 -10   92.00   34.20
  14  -8   4   79.59   13.21
   1  -5   5 1448.34   55.85
  13  -3  -1 1455.79   63.45
  -6  -2   4  661.30   44.29
 -13  -1   5  396.72   43.41
  16   2  -8   28.93   31.29
 -21   3   3  309.81   37.30
   9   5  -9   56.72   34.45
 -22   6   0    6.06   22.08
  -4   8  -8  147.49   24.72
 -24  10  -4   -2.71   13.04
  -6  -4   6  128.78   35.58
  12   0  -4  219.23   42.47
 -21   1   5   31.68   29.18
  17   1  -7  100.20   35.85
 -14   2   2  368.13   37.88
   5   3  -5 2000.93   76.20
  10   4  -8  682.00   53.41
  19  -3  -3   73.55   36.09
  18   0  -6  130.54   37.10
  -1   3  -3 1142.02   40.67
  11   3  -7  159.34   39.58
 -22   4   2   39.84   25.40
   3   7  -9   98.12   31.16
  14  -6   2  266.32   28.33
 -14  -2   6   82.28   33.58
 -22   0   6   17.16   26.18
 -14   0   4   90.37   32.41
  -7   1   1 4448.48  124.75
 -22   2   4   13.49   24.48
 -25  11  -5   -4.57   11.13
  13  -1  -3  375.29   45.72
  19  -1  -5   31.65   36.84
  12   2  -6  456.41   47.11
  17   3  -9   17.44   32.15
 -23   5   1   -5.74   18.98
   4   6  -8  183.23   34.46
  14  -4   0 1390.63   60.51
 -23   1   5    6.64   20.63
  18   2  -8    8.44   33.18
 -23   3   3   -4.43   19.18
  -2   6  -6  537.17   32.68
 -15  -1   5   97.11   28.79
   7  -1  -1 4639.58  130.33
  19   1  -7   77.36   38.09
   5   5  -7  104.90   31.96
  11   5  -9   15.29   34.40
 -24   6   0   -2.03   13.74
   0  -6   6  142.69   27.69
 -24   0   6    0.00   17.91
 -24   2   4    3.30   15.52
 -24   4   2   -2.42   14.91
  12   4  -8  294.04   44.40
 -25   9  -3  -12.35   12.53
  -8  -4   6  403.98   37.53
   0  -4   4  432.51   30.07
 -16  -2   6   15.32   24.28
  13   3  -7  220.47   42.22
 -16   4   0  -21.83   16.81
 -11  11  -9   38.72   12.85
  14   0  -4   84.43   39.48
 -25   1   5    2.51   14.36
 -16   2   2  -13.21   18.33
 -25   5   1   -7.82   11.85
  -1   5  -5 1080.53   44.20
  12   6 -10   89.99   35.31
   0  -2   2 4885.57  127.98
  14   2  -6  159.06   38.17
  15  -5   1  407.25   34.09
  15  -3  -1 1075.53   54.34
   7   3  -5  303.51   36.20
  13   5  -9   57.70   35.00
   6   6  -8   83.94   27.33
 -10  10  -8  120.65   14.34
  15  -1  -3  451.64   42.28
 -17   1   3   -7.45   12.99
 -17   3   1   -8.53   11.01
  14   4  -8   47.98   32.39
 -18  10  -6    9.69    5.88
   7  -7   5  185.38   13.84
  15   1  -5  281.90   40.70
   7   5  -7    9.96   25.42
 -10  -4   6   87.73   27.06
   8  -2   0  745.11   33.70
 -18   0   4  -10.31   13.24
  15   3  -7  201.85   46.91
 -19  -1   5   -6.64   12.33
  16   0  -4  622.96   64.09
 -18   2   2   -9.23    9.81
   8   4  -6  561.14   55.18
  15   5  -9   -1.60   28.67
   7   7  -9   89.29   39.75
  16  -4   0   19.72   35.37
  16   2  -6  151.15   55.58
   0   6  -6  119.82   16.26
  -1   9  -9   32.91   15.17
  -2  -6   6  447.49   56.37
 -19   1   3    2.41   20.68
  16   4  -8   13.93   62.81
   8   6  -8   30.63   51.11
 -13  11  -5  -41.66  190.84
   7   3   5  383.10  268.07
  15   1   9   90.10  208.93
 -14  10  -6  242.87  117.26
 -11  21  -1    3.65   53.53
  -6   6  -2   84.46  103.47
   5  -7   1  110.07  151.40
   8  12   8  108.45   82.51
  12  -4   6  365.54  139.87
  13   5   9  189.61  117.14
  14  -8   6  368.73  162.86
 -15   9  -7  102.95   99.26
 -10   8  -4  213.50  137.47
  -3   3  -1  387.56  122.77
   2  10   4  139.07   87.29
  10   0   6 2538.97  228.91
  11   9   9   54.83   92.37
 -12   6  -6  650.95  156.21
 -12  20  -2   27.77   72.44
 -11   7  -5  257.41  143.78
  -7   5  -3  675.64  153.07
  -7  27   3   20.02   30.00
   3  19   7   15.95   45.35
   5   7   5  361.93  121.01
   8 -10   2  520.74  149.00
  10 -14   2 1860.30  200.38
  15  -7   7   33.15  122.35
 -13   5  -7  845.02  161.38
 -13  19  -3  125.72   86.27
  -8   4  -4 1063.14  156.86
   3  -3   1  146.31  127.51
   6  16   8   29.95   68.01
   8   4   6  640.77  151.07
  13  -3   7  210.89  134.41
 -14  18  -4  400.54  116.64
  -9   3  -5  687.64  159.07
   0  22   6  166.56   39.38
   9  -9   3   96.41  137.78
  11 -13   3  123.91  124.37
  11   1   7  536.48  147.47
  16  -6   8    7.65   97.55
 -17  15  -7   59.66   71.19
 -16  16  -6   90.11   74.99
 -15  17  -5  193.59   93.67
 -10   2  -6  109.58  111.58
  -9  17  -1  474.30  122.72
   6   8   6  168.93   98.18
   9   5   7  253.57  117.26
  12 -12   4  198.98  122.96
  14  -2   8   86.83  110.82
 -10  16  -2  590.16  129.40
  -8  26   2   36.88   41.08
  -5   1  -3 3068.74  197.60
  -5  15   1  322.72   87.57
   7  -5   3  750.18  149.18
  10  -8   4  209.62  145.32
  12   2   8   24.99   98.36
  15  -1   9  267.62  128.27
  17  -5   9   22.78   75.74
 -13  13  -5  187.86   98.96
 -12  14  -4  153.47  103.24
 -11  15  -3  835.52  142.41
  -8  -2  -6  248.78  112.17
  -7  -1  -5  534.48  130.11
  -6   0  -4   46.59   96.59
   3  11   5  815.37  103.41
   4  20   8   22.32   47.90
  13 -11   5  264.73  118.70
 -15  11  -7  198.18   98.68
 -14  12  -6  345.05  115.52
  -9  25   1  325.26   73.69
   7   9   7  119.84   89.41
   8  -4   4 1037.58  165.43
  10   6   8  198.09  110.46
  11  -7   5  173.67  125.61
  13   3   9   96.35   95.74
  14 -10   6  359.92  123.08
  12  -6   6  662.45  137.65
  15  -9   7   24.41   72.76
 -13   7  -7   72.45   90.29
 -10  24   0  573.67   99.20
  -7  13  -1   72.14   99.54
  -4  24   4  119.96   29.14
   4  12   6  463.97   87.45
   5  -1   3 3067.96  193.54
   9  -3   5  444.56  139.04
  11   7   9   -1.03   77.12
 -16  18  -6   46.54   61.78
 -15  19  -5  271.65   93.49
 -14  20  -4  380.32  107.09
 -13  21  -3  245.93   88.31
 -12   8  -6  155.17   96.88
 -12  22  -2  226.44   81.45
 -11   9  -5  300.93  120.49
 -11  23  -1  156.78   69.75
 -10  10  -4  364.28  128.07
  -9  11  -3  785.14  143.52
  -8  12  -2  457.55  122.45
  -6  -6  -6  113.89   84.32
  -5  -5  -5  791.16  122.99
   8  10   8  136.39   88.05
  10  -2   6  140.11  108.88
  13  -5   7  783.12  152.99
  16  -8   8   29.50   72.23
  -4  -4  -4 1569.32  143.19
   1  23   7   11.78   31.24
   6   0   4   44.01   95.63
  14  -4   8   33.65   86.80
 -11   3  -7  197.69   93.79
  -3  -3  -3  526.05  104.53
  -2  -2  -2 4242.15  176.60
   5  13   7  245.34   80.71
   7   1   5  566.24  128.02
   9  11   9   38.20   63.10
  11  -1   7  511.93  130.15
  15  -3   9   39.59   82.18
 -15  13  -7   39.47   70.73
 -14  14  -6   89.39   74.67
 -10   4  -6  145.80  102.26
   7 -19  -1  117.34   65.07
   8 -18   0  139.31   78.27
   8   2   6  139.39  109.03
   9 -17   1  276.77  100.28
  10 -16   2  191.29  103.83
  12   0   8  131.87   96.71
 -13  15  -5  314.31  105.92
  -9   5  -5  342.41  125.85
  -5  23   3  219.70   43.20
   0  14   4  102.90   39.89
   6 -20  -2  408.90   61.20
   6  14   8  630.21   99.70
  12 -14   4   86.13   87.67
  13 -13   5  409.98  114.53
  13   1   9   49.38   81.92
 -12  16  -4  306.61  106.94
 -11  17  -3  382.30  104.03
 -10  18  -2  466.22   98.27
  -8   6  -4  414.72  126.49
  -6  22   2  270.72   53.12
   2   2   2 3512.10  151.28
   9   3   7  117.81   95.31
 -13   9  -7  126.80   86.87
  -9  19  -1  509.69   92.03
  -7   7  -3  557.13  111.30
  -7  21   1  188.36   55.55
  -3  -9  -5 1134.59  105.06
   3   3   3  311.55   88.80
   5 -21  -3  280.26   45.62
   9 -11   3 1183.77  149.58
  10 -10   4 1433.13  164.86
  10   4   8  411.86  108.74
 -12  10  -6  208.14   94.39
  -8   0  -6  131.71   85.25
  -6   8  -2 1670.36  143.27
   1  15   5  132.83   45.87
   4   4   4  786.99  101.28
  11  -9   5  159.93   87.65
  11   5   9   47.10   75.18
  12  -8   6  149.98   88.73
  13  -7   7   10.83   58.81
  -5   9  -1 1197.95  120.25
   6   6   6   13.47   73.07
  15  -5   9    4.54   52.60
 -15  15  -7    1.37   47.15
 -10  26   0  303.32   70.24
  -7   1  -5  457.57  111.99
  -2  -8  -4 3575.23  163.01
   2  16   6   83.53   48.27
   7   7   7  228.29   90.11
 -14  16  -6   20.51   57.17
 -11   5  -7   79.51   83.67
 -10  12  -4  153.61   97.88
  -9  27   1   43.54   40.88
  -8  28   2   76.30   37.46
   3  17   7   13.96   46.50
   7  -7   3  705.40  128.59
   8  -6   4  746.23  139.43
   8   8   8  112.95   75.12
   9  -5   5  330.91  124.02
   9   9   9  228.18   86.01
  10  -4   6  445.68  121.60
  11  -3   7   58.44   88.49
  12  -2   8   26.71   84.21
 -13  17  -5   51.02   69.04
  -9  13  -3  130.33  111.53
  -6   2  -4 1236.30  154.46
  -3  11   1  789.63   73.07
   4  18   8   51.45   50.67
   6  -8   2 1130.47  152.73
  13  -1   9   26.45   87.28
 -12  18  -4  139.00   84.70
 -10   6  -6  298.51  123.41
  -8  14  -2  690.51  146.26
   5  -9   1 1508.24  158.31
 -13  11  -7   88.60   95.15
 -11  19  -3   53.94   82.32
   4 -16  -2 1065.42   81.45
  -9   7  -5 1243.37  179.62
  -7  15  -1  704.99  142.50
  -5   3  -3 4168.74  239.37
   8   0   6  145.32  125.77
   9   1   7  202.12  118.69
  10   2   8  349.68  125.65
  11   3   9   98.32   95.92
 -15  17  -7   99.33   67.26
 -12  12  -6  158.98  102.70
 -10  20  -2   55.53   77.92
  -1  -7  -3 1088.23   94.74
   4 -10   0 7667.69  282.09
   6  -2   4  558.07  150.19
   6  12   8  137.08   82.92
   7  -1   5  897.57  168.45
  11 -11   5  105.49  109.06
  12 -10   6  178.12  119.08
  13  -9   7   60.48  100.96
  14  -8   8  166.95   95.27
  15  -7   9  192.32   99.67
 -14  18  -6  225.40   90.43
 -11  13  -5  206.78  116.24
  -8   8  -4  161.02  143.58
  -6  16   0  160.33   90.58
  -5  -3  -5 1429.91  149.67
  -1 -13  -5  344.44   73.02
   7  13   9   -7.09   66.27
  10 -12   4   66.31  122.87
 -14  12  -8   15.63   71.06
  -9  21  -1  147.94   83.05
  -8   2  -6  120.10  119.52
  -4   4  -2 1618.46  169.89
  -2  12   2 1993.07   77.35
   5  -3   3 5084.91  267.73
  13  -3   9   52.70   98.36
 -13  19  -5   37.64   75.33
 -11   7  -7   84.39  107.01
 -10  14  -4  303.49  126.29
  -8  22   0  115.69   76.03
  -7   9  -3 2735.02  218.79
  11  -5   7   29.94  109.75
  12  -4   8  253.47  125.12
 -13  13  -7  120.28   97.95
 -12  20  -4  112.58   81.53
   7   5   7  668.46  138.85
   8 -14   2  973.82  172.77
   8   6   8   17.79   91.78
   9   7   9   58.11   90.01
  10  -6   6   79.35  120.80
 -10   8  -6  171.52  121.51
  -4  -8  -6  464.94  118.91
  -4  -2  -4 2656.98  177.70
   6   4   6   68.36  115.98
   9  -7   5  246.56  153.80
  15  -9   9   34.92   73.56
 -12  14  -6  245.90  115.00
 -11  21  -3   39.27   76.24
  -9  15  -3  209.00  128.95
  -7  23   1  183.14   70.56
   8  -8   4  217.13  157.83
  11   1   9   38.79   97.03
  12   2  10    6.07   81.28
  14 -10   8   66.00   93.20
  -6  10  -2  668.10  142.60
   5   3   5 1806.64  184.46
   7 -15   1  509.75  145.55
  10   0   8  144.46  112.87
  13 -11   7   76.31   92.22
 -14  14  -8  120.48   82.85
 -11  15  -5   94.64  100.93
  -9   3  -7  153.83  112.02
  -9   9  -5  878.31  157.26
  -8  16  -2  135.35  121.44
  -3   5  -1 9999.00  339.43
   3 -11  -1  899.41   82.74
   7  -9   3 2536.91  219.62
   9  -1   7  153.63  118.71
  12 -12   6  134.60  103.63
 -11   9  -7  220.64  109.53
 -10  22  -2  161.66   85.18
  -6   4  -4 2610.31  211.55
  -6  24   2  635.76   76.51
  -4  18   2  429.53   65.16
   4  16   8   43.81   56.65
   8  -2   6  234.64  139.22
  11 -13   5  263.67  127.59
  12  -6   8  169.35  111.77
  13  -5   9   75.71   94.58
 -13  15  -7   96.51   85.86
  -6  -2  -6  374.48  139.81
   3  -5   1 7826.82  285.65
   7  11   9   81.02   74.82
  11  -7   7  155.27  106.56
 -10  16  -4  194.72   95.86
  -9  23  -1  258.68   79.62
  -8  10  -4  222.02  123.53
  -5  11  -1   51.19   94.35
  -3  -7  -5 1073.74  119.91
  -3  -1  -3  721.95  126.82
   1  21   7   32.20   38.90
   3  15   7  208.41   67.41
   6 -16   0  160.01   91.19
   6  10   8  196.50   85.24
   7  -3   5  371.14  135.96
   9   5   9   59.01   83.79
 -12  16  -6   87.74   78.47
 -10  10  -6  460.87  124.58
  -8   4  -6  752.43  130.52
  -7  17  -1  201.99   99.39
   3 -17  -3  218.97   27.68
   6 -10   2  855.40  133.36
   8   4   8    0.00   87.19
  10  -8   6  105.24  107.80
  12   0  10    9.99   74.38
 -11  23  -3    5.70   59.25
  -9  17  -3  301.69   99.48
  -5  -1  -5 1519.26  161.10
  -5   5  -3 2920.15  197.08
   6  -4   4 1982.87  181.81
   7   3   7  187.29   93.34
   9  -9   5  682.78  147.07
  10  -2   8  602.44  131.83
 -13  17  -7  211.25   82.18
 -11  17  -5  306.85   98.23
  -8  24   0  377.06   77.60
  -7  11  -3 1054.02  148.09
   2  14   6  174.18   60.33
   3   1   3 1254.02  137.82
   4   8   6  168.60   85.64
  13  -7   9   41.08   65.62
 -11  11  -7  199.84  111.90
 -10  24  -2   64.03   62.09
  -9   5  -7  673.82  141.19
  -9  11  -5  214.38  124.59
  -7   5  -5  468.65  138.33
   0  20   6   19.66   33.82
   8 -16   2  366.68  130.49
   9  -3   7   38.03  105.50
  12  -8   8   20.22   84.70
   5 -11   1  218.66  126.78
   6   2   6  468.67  141.99
   8 -10   4  173.49  142.53
  10   4  10   11.13   76.76
  11  -9   7  255.29  107.09
 -12  12  -8   33.20   75.27
 -12  18  -6   43.08   65.21
  -8  18  -2  242.70  107.35
  -4  12   0 4087.38  193.36
   5  -5   3 2375.76  194.80
   7   9   9  104.95   89.70
   8  -4   6  389.06  137.84
   9   3   9   58.28   93.21
  12  -2  10   31.12   85.00
 -10  12  -6   20.88   91.88
  -7  25   1  409.20   74.31
  -4  -6  -6   97.24   97.15
   0  -6  -2 3624.46  120.04
   5 -17  -1  568.90   96.07
  11  -3   9  114.67   99.88
 -13  19  -7   54.61   59.99
  -9  25  -1  349.87   76.85
  -8   6  -6  179.31  116.57
  -8  12  -4  143.32  119.97
  -6   0  -6  846.38  147.68
  -6  12  -2  661.71  141.99
  -2  -6  -4  799.13  108.35
  -2   6   0  528.70   94.18
   3   7   5  883.49  123.13
   5   1   5 1348.65  160.69
   6   8   8   39.57   82.69
   8   2   8  150.92  100.10
  10 -10   6  766.86  140.95
  13  -9   9   37.18   77.41
 -11  19  -5   88.31   72.10
  -6   6  -4 3610.73  238.67
  -4   0  -4  906.56  136.89
  -4   6  -2  817.70  144.61
  -3  19   3  164.08   35.75
   1  13   5  201.85   64.60
   4  14   8   46.54   61.98
   7 -17   1  175.65  108.23
   7  -5   5  450.24  151.90
  10  -4   8  471.76  130.14
 -11  13  -7  222.47   97.27
  -9  19  -3  664.22  119.98
   9 -11   5  439.50  136.06
  12 -10   8   27.02   82.09
 -12  14  -8   81.57   66.63
 -12  20  -6   32.39   55.75
  -9   7  -7  213.76  107.99
  -9  13  -5  238.34  112.23
  -7   1  -7  136.09  106.29
  -7  19  -1   33.63   74.56
  -5  19   1   52.59   60.49
   5   7   7  100.39   90.96
   7   1   7  209.97  109.39
   9  -5   7  405.97  131.04
  10   2  10   23.14   76.19
  12  -4  10  144.63   93.71
  -8  26   0   38.86   46.21
  -4  26   4   30.96   22.71
   2  -6   0 1062.18  101.66
   2   0   2 4365.23  186.90
   2  20   8   25.28   42.83
  11 -11   7  317.81  114.83
 -10  14  -6  282.54  109.45
 -10  20  -4   19.75   58.92
  -7   7  -5  149.91  121.59
  -7  13  -3  620.08  145.18
  -6  26   2   53.73   37.66
   1 -17  -5  125.04   31.38
   3  13   7  105.64   67.63
   4   0   4  329.81  118.40
   6  -6   4 4021.30  249.76
   7   7   9  187.72   93.77
   9   1   9   86.15   89.89
  11  -5   9  238.35  108.84
  -5   1  -5 1041.68  149.25
   4 -12   0 3623.14  178.05
   5 -23  -3  277.91   45.42
   6 -12   2 1445.92  166.85
   6   0   6  496.01  139.66
   8 -12   4  193.36  127.39
   8  -6   6   57.42  109.61
 -11  15  -7  352.71  107.33
 -11  21  -5   93.67   64.63
  -8   8  -6  893.61  148.74
  -8  20  -2  262.45   90.60
  -5   7  -3  972.12  144.75
  -5  13  -1 1810.91  152.99
  -3  -5  -5 2577.71  177.63
   2   6   4  689.46  100.99
   8 -18   2  247.01   90.30
  10 -12   6  102.58   94.32
  10  -6   8  284.69  114.96
 -12  16  -8  156.32   74.35
  -8  14  -4  130.42   99.16
  -1 -11  -5  646.03   79.36
   4   6   6   94.62   95.40
   6 -18   0 1877.34  145.26
   8   0   8  117.55  101.85
  12  -6  10   34.44   72.43
  -9   9  -7  182.80  103.39
  -9  21  -3   97.66   71.48
  -6   2  -6  483.09  125.64
  -6  20   0  448.62   79.83
   6   6   8  149.74   90.93
  10   0  10  109.89   90.10
 -10  10  -8  326.87  111.28
  -9  15  -5  109.38   90.88
  -7  27   1  257.67   55.89
   7  -7   5   74.84  122.58
   9 -13   5  183.29  102.72
   9  -7   7  235.57  110.63
 -10  16  -6  179.02   81.05
 -10  22  -4  162.35   66.58
  -7   3  -7  173.14   88.08
  -6   8  -4  133.36   99.05
  -6  14  -2  455.47  100.90
  -4  -4  -6  563.29  102.32
  -3  13   1 1214.18   85.44
   1  19   7   46.79   39.77
   5  -7   3 1162.32  134.87
   5  -1   5 1630.42  155.15
   7  -1   7  327.05  100.37
   9  -1   9  121.19   84.02
  11  -7   9   94.46   76.54
 -11  17  -7  132.86   67.87
   2  12   6  564.19   76.12
  -7  15  -3   81.73   88.31
   5   5   7    0.00   69.90
   7 -19   1  309.03   83.65
   7   5   9   -0.81   66.51
  -8  10  -6  141.25   87.40
  -5  27   3   84.63   30.15
  -4   2  -4 2625.58  172.83
  -4  20   2  891.94   72.97
  -1  19   5  135.54   21.94
   3  -1   3  847.28  112.84
   4 -18  -2  486.53   58.06
   5 -13   1 1638.78  133.22
   8  -8   6  559.25  119.85
   8  -2   8  326.22  100.05
  10  -2  10   15.38   68.95
 -10  12  -8   97.95   72.68
  -9  11  -7  112.25   81.39
  -8  16  -4  387.93   96.78
  -8  22  -2  184.90   64.37
   3   5   5 2009.21  143.65
   5  11   9   12.29   58.02
   6  -2   6  487.64  113.36
   8 -14   4  307.22   96.72
 -10  18  -6  245.52   86.23
  -9  17  -5  366.02  101.88
  -9  23  -3  187.73   66.78
  -5   3  -5 2357.52  190.50
  -1  -5  -3 1936.55  110.46
   3  -7   1  599.81  107.05
   6  -8   4  293.48  125.55
   6   4   8  109.97   86.74
   8   4  10   19.21   65.55
  11  -9   9   34.49   65.09
 -11  19  -7  113.00   64.40
  -6   4  -6   78.37   96.71
  -4   8  -2 3591.05  197.97
  -4  14   0 1044.16  107.91
   0  12   4  322.86   48.86
   2 -12  -2 1591.36   60.90
   2  18   8   11.59   38.79
   9 -15   5   77.94   83.57
   9  -9   7  209.36  101.08
   9  -3   9   89.44   88.60
  -7   5  -7   77.61   85.11
  -6  28   2   15.08   24.84
   6 -14   2  514.78  125.01
   7  -3   7  325.91  111.18
  -5   9  -3  336.85  110.37
  -5  21   1  125.65   54.53
   4  -2   4 2881.70  187.92
   4   4   6  261.79  105.80
   5 -19  -1   73.79   56.92
   7  -9   5  518.46  135.39
   7   3   9   49.82   73.42
  10 -10   8  375.54  106.91
  10  -4  10   94.82   83.94
 -10  14  -8   23.15   64.01
  -9  13  -7  153.21   90.07
  -8  12  -6  403.21  114.80
  -7  11  -5  166.52  100.87
  -6  10  -4  168.03  110.91
  -6  22   0   45.22   49.30
  -5  15  -1  308.95   95.26
  -2  -4  -4 2923.08  164.12
   4  10   8  573.70  104.79
 -10  20  -6   67.93   56.22
  -9  19  -5  670.55  119.74
  -8  18  -4  797.40  125.98
  -8  24  -2  224.07   70.86
  -7  17  -3  496.96  108.06
  -7  23  -1  163.17   65.05
  -6  16  -2  828.25  126.71
  -3  -3  -5  313.88   99.38
   4  -8   2 3442.57  194.21
   7 -15   3  596.27  128.13
   8 -10   6  297.83  110.92
   8  -4   8  252.44  105.37
   8   2  10  237.24  101.11
  11 -11   9  124.59   76.88
  -5  -1  -7  514.84  106.32
  -4  -2  -6  342.32   97.07
   5  -3   5 1734.34  169.01
   5   3   7 1099.06  140.30
   6 -20   0  591.28   92.07
   0  18   6  110.87   39.60
   1   5   3 2232.01  119.30
   1  11   5  357.88   69.27
   5  -9   3  369.98  101.33
   5   9   9   60.05   69.70
   8 -16   4  313.26  111.33
   9 -11   7  153.40   86.50
   9  -5   9   45.02   79.49
 -10  16  -8   16.75   46.24
  -8   8  -8  103.02   77.34
  -7   7  -7  204.41   96.23
   6  -4   6   40.19   94.55
   6   2   8  276.87  102.41
  10 -12   8   95.29   77.10
  10  -6  10   33.17   69.23
  -9  15  -7  286.73   97.93
  -6   6  -6  139.55   96.41
  -5   5  -5  775.51  131.92
   3 -13  -1 1161.17   85.84
   6 -10   4  397.09  126.27
   7  -5   7  113.84   90.83
   7   1   9  224.97   96.27
  -9  21  -5  125.52   67.96
  -8  14  -6  142.61   87.08
  -4   4  -4 1091.25  133.71
  -3   3  -3  392.95  109.35
   1  17   7  206.79   56.01
   2   4   4 2368.94  148.02
   2  10   6  155.08   56.44
   4 -14   0  669.00   92.92
   7 -11   5  183.47   95.41
  -8  20  -4  297.90   86.07
  -7  13  -5  268.69  101.74
  -6  12  -4 1324.97  156.64
  -2  -8  -6  348.22   79.34
  -2   2  -2 3732.64  168.71
  -1   1  -1 4389.69  165.27
   3   9   7   55.15   66.08
   8  -6   8   15.01   77.21
   8   0  10   50.25   81.17
  -7  19  -3  871.62  123.31
  -5  11  -3  635.28  118.96
  -1  -9  -5  247.83   71.67
   2  16   8  105.12   53.17
   4   2   6  473.19  115.60
   6 -16   2  587.81  115.09
   8 -12   6   94.59   73.71
   9  -7   9   50.42   72.02
 -10  18  -8   32.33   44.10
  -8  10  -8  127.85   83.60
  -6  18  -2  504.16  105.57
  -5   1  -7  261.51   95.13
  -5  29   3   83.85   28.10
   3  -3   3  442.34  101.69
   3  15   9   42.19   45.79
   4   8   8   47.02   67.58
   5   1   7  232.68  100.60
   7 -17   3  402.98  104.81
   9 -13   7  271.80   93.79
  10  -8  10   46.06   60.49
  -9  17  -7  103.41   69.01
  -7   9  -7  153.90   90.01
  -6  24   0   37.25   39.04
  -5  17  -1  405.39   85.15
  -4  10  -2 1328.42  133.36
  -4  28   4   21.56   17.64
   0 -10  -4   66.20   44.15
   4  -4   4 1187.37  136.45
   5   7   9   45.61   64.95
   6   0   8   72.34   78.70
   6   6  10   37.68   61.31
  -8  16  -6  148.18   75.07
  -6   8  -6   61.57   69.96
  -5  23   1  197.25   48.55
  -4   0  -6   31.33   79.23
  -3   9  -1  197.15   72.70
   5  -5   5  630.64  121.25
   6  -6   6  133.61   88.72
   7  -1   9  260.54   90.77
  -8  22  -4   14.10   45.76
  -7  15  -5   85.09   72.31
   7  -7   7  211.39   79.54
   8  -8   8   70.90   69.74
   8  -2  10  123.94   78.18
   6 -12   4 1040.06  134.08
   7 -13   5  484.36   98.63
  -9  19  -7  113.31   61.13
  -7  21  -3   49.77   55.34
  -6  14  -4  386.15   96.42
   4 -10   2 1793.83  135.57
   8 -14   6  181.96   81.32
  -7  11  -7  215.50   88.73
  -3  15   1  547.41   65.33
  -2  -2  -4  541.46   86.48
  -2   8   0 1310.75   84.75
  -8  18  -6   79.75   67.13
  -6  20  -2  363.54   89.94
  -5   3  -7  839.62  131.23
  -4   6  -4 1382.93  138.65
   3  -9   1  171.71   74.54
   4 -24  -4  151.36   26.13
   4   6   8   92.16   71.97
   5 -21  -1  222.13   55.28
   5  -1   7  419.87  114.60
   5   5   9   38.45   65.23
   6  -2   8   79.63   83.44
   6   4  10   43.60   66.08
   7  -3   9   66.92   82.62
   8  -4  10   68.96   81.93
  -6  10  -6   49.39   86.08
  -5  13  -3 2613.25  192.45
   3   7   7  133.13   74.46
   3  13   9   27.96   47.91
   4   0   6   25.72   85.78
   7  -9   7  105.93   79.80
   8 -10   8   35.52   71.30
   9 -11   9   83.75   73.95
  -8  14  -8   38.62   69.67
  -7  17  -5  405.63  105.93
  -6  26   0  126.50   50.96
  -3  21   3  582.43   48.98
   2   8   6  311.59   88.13
   2  14   8   23.67   51.74
   3   1   5  609.03  111.26
   6 -18   2  412.99  103.56
   6  -8   6  127.37   98.98
  -5  19  -1   63.26   67.14
  -4   2  -6  321.13  110.19
  -3   5  -3 4086.51  210.37
  -2  -6  -6  644.41  106.58
   1 -11  -3  822.28   36.75
   1  15   7  318.75   67.47
   4 -20  -2 1428.25   90.80
   5  -7   5  352.44  123.43
  -8  20  -6   62.29   59.37
  -7  13  -7  144.80   90.09
  -7  23  -3   93.68   60.06
  -6  16  -4  287.50  104.41
  -5   9  -5  907.56  142.41
  -4  12  -2 1259.07  132.34
   1   9   5  549.99   84.37
   2  -8   0 1141.44   94.74
   2   2   4  594.06  102.31
   4  -6   4 1427.76  153.86
   5 -17   1  477.34   98.41
   7 -15   5  373.33  108.71
  -5  25   1  110.01   46.76
  -1  -3  -3 1547.87  114.41
   6 -14   4  523.49  121.32
   6   2  10   64.46   76.04
   7  -5   9   48.34   84.96
   8  -6  10   29.15   75.19
  -8  16  -8   14.36   50.54
  -5   5  -7   27.16   78.19
  -3   1  -5  783.70  119.25
   3  -5   3 4144.02  209.31
   5   3   9  395.92  112.62
   6  -4   8  150.18   94.53
   8 -12   8   32.43   72.34
  -7  19  -5  425.32  103.24
  -6  12  -6  608.76  126.14
  -6  22  -2  107.13   63.97
   0  16   6   19.67   38.43
   4 -16   0  228.81   80.18
   4   4   8   49.23   77.87
   5 -13   3 2049.85  169.24
   5  -3   7  528.66  120.68
   7 -11   7  206.14   96.05
  -8  22  -6  269.84   84.63
  -7  15  -7   77.54   80.05
  -6   8  -8   75.21   80.93
  -5  15  -3  188.13   95.40
  -4   8  -4  960.83  135.67
  -4  18   0  459.34   76.76
  -1  -7  -5  668.55   97.38
   1 -15  -5  132.91   38.19
   3  11   9   68.38   63.79
   6 -10   6   72.19   94.97
  -8  18  -8   84.66   62.85
  -2   4  -2 2900.66  159.85
  -2  14   2  159.97   40.73
   1   3   3 1148.92  101.31
   3   5   7  339.37   94.93
   4  -2   6  550.56  124.43
   8  -8  10  395.46  113.79
  -6  18  -4  220.82   88.33
  -5  11  -5   27.23   89.07
  -4   4  -6  529.90  120.50
  -3  11  -1  731.42  101.54
   2  12   8   48.65   61.97
   4 -12   2 1493.67  144.50
   5  -9   5 1082.48  154.57
   6   0  10   35.58   84.50
   7  -7   9  149.83   92.00
  -7  21  -5  123.63   66.83
  -5   7  -7   15.29   77.59
  -5  21  -1  173.45   71.07
  -4  24   2  385.79   56.28
   0  10   4   71.15   45.58
   2  -4   2 2903.31  152.20
   3  -1   5  304.15  111.09
   5   1   9  103.59   82.66
   6  -6   8  388.75  116.04
  -8  20  -8   47.33   50.60
  -7  17  -7   50.53   66.08
  -6  10  -8  136.82   89.17
  -6  14  -6  126.68   83.34
   2   6   6  394.81   97.50
   6 -16   4  100.18   83.16
   7 -13   7  104.56   83.33
  -6  24  -2  695.47  107.73
  -5  27   1   71.48   37.20
  -4  14  -2 1301.18  135.59
  -2  -4  -6  686.86  107.28
   4  -8   4  936.61  138.45
   4   2   8  208.64   90.48
   5  -5   7   67.10   89.52
   8 -10  10   12.58   59.26
  -5  17  -3  601.20  108.13
   1  13   7   79.84   50.27
   3 -15  -1  362.69   60.01
   3   9   9  116.11   68.77
   5 -19   1   57.33   61.40
   6 -12   6  399.56  112.81
   6  -2  10   51.25   82.72
   7  -9   9   54.80   73.42
  -7  23  -5  144.68   65.71
  -6  20  -4  289.02   81.97
  -4  10  -4 5014.54  263.69
  -3  -1  -7  590.01  107.77
  -3   3  -5  437.76   98.21
  -1  23   7   54.81   29.28
   3 -19  -3   97.48   27.99
   3 -11   1  898.32   99.32
   5 -15   3  223.59   84.74
  -7  19  -7  382.43   97.99
  -6  12  -8   87.87   77.67
  -6  16  -6  984.06  144.38
  -5   9  -7  142.14   85.03
  -5  13  -5  733.42  123.44
  -4   6  -6  145.33   86.25
   2   0   4  147.16   81.97
   3   3   7   50.60   71.12
   4  -4   6  660.34  119.89
   5 -11   5    0.00   70.71
   5  -1   9   77.50   76.12
   6  -8   8   94.88   80.34
   2  10   8  234.88   74.52
   4   6  10    3.00   60.03
  -4  20   0  361.88   69.25
   4   0   8  185.29   90.80
   5  -7   7   36.23   75.57
   6  -4  10   14.47   72.78
   7 -11   9   51.48   62.37
  -7  21  -7  247.71   84.47
  -6  22  -4   97.16   62.34
  -1  17   5   51.14   28.62
   0  -8  -4 3042.27  133.92
   0  20   8   46.89   40.55
   6 -14   6  131.83   79.76
  -6  14  -8  754.47  145.71
  -6  18  -6  108.46   76.14
  -5  19  -3  180.30   83.32
  -4  16  -2 1157.13  139.87
   2   4   6  915.52  124.53
   3  -3   5  997.49  137.62
   3   7   9   35.20   63.11
   4 -14   2 2051.13  158.58
   4 -10   4 4121.98  247.12
   5  -3   9  357.65  123.77
   6 -10   8   81.35   78.22
  -5  11  -7  326.96  106.57
  -5  15  -5  170.96   96.48
  -4   8  -6  213.94  108.25
  -4  12  -4  248.13  112.43
  -3   1  -7  461.73  109.63
  -3  13  -1  967.31  115.06
  -2  10   0 5124.39  190.60
  -1  -5  -5 1202.52  121.19
   4   4  10  148.38   92.99
  -4  26   2   30.44   31.07
  -3   5  -5 2252.24  184.98
  -3   9  -3 1913.95  159.97
  -2   2  -4  686.91  113.37
   0  -4  -2  232.37   49.76
   0  14   6  474.49   63.63
   3   1   7  441.43  111.78
   4  -6   6  302.20  118.79
   5 -17   3  211.78   96.58
   5 -13   5 1347.84  161.88
   6  -6  10   54.94   88.42
  -6  16  -8   54.43   71.76
  -6  24  -4   62.40   61.01
  -2   6  -2 4093.40  197.67
  -1  -1  -3  802.69  106.36
   1  11   7  745.38  100.78
   4 -22  -2  394.62   57.91
   5  -9   7   70.24   83.61
  -6  20  -6   93.53   72.60
  -5  13  -7  191.65   94.76
  -3  23   3  495.99   51.79
   2   8   8  418.49  103.11
   4  -2   8  370.62  122.68
  -5  17  -5   48.01   76.53
  -5  21  -3   48.70   64.18
   3   5   9  254.71  102.59
   5  -5   9  121.43  100.40
   6 -12   8  128.76   89.97
  -6  18  -8  153.82   79.29
  -4  10  -6  194.44  107.63
  -4  22   0  111.76   58.19
  -3   3  -7  163.78   97.11
   1   1   3  745.89  102.92
   2  -6   2 3902.10  197.04
   2  -2   4 1081.51  129.48
   4   2  10  120.80   97.50
   5  -1  11  157.12   99.17
   6  -8  10  129.63   92.09
  -6  22  -6   22.65   53.56
  -4  14  -4  102.28   97.76
  -4  18  -2  474.87  108.38
   0   4   2  144.22   60.64
   1  15   9  324.33   87.21
   3  -5   5 2735.08  205.59
   4 -12   4  319.25  124.45
   4  -8   6  509.57  125.69
  -5  15  -7   53.70   83.98
  -5  27  -1  113.03   58.26
  -3   7  -5 1363.38  161.62
  -2   0  -6  840.28  130.14
   0 -10  -6 1166.30  113.21
   0  18   8   35.69   47.54
   1   5   5 1527.90  137.50
   2   2   6  273.71  112.24
   3  -1   7  248.11  108.93
   4  -4   8   94.65   97.30
   5 -15   5  564.32  126.27
   5 -11   7  131.06   96.84
  -6  20  -8  113.78   72.41
  -5  19  -5  182.92   87.82
  -5  23  -3  163.94   75.21
  -4   8  -8   56.01   87.23
  -3  11  -3  465.65  114.51
  -3  19   1   63.71   54.28
   5  -7   9  100.46   95.51
   6 -10  10   63.13   74.71
  -4  12  -6  668.74  136.09
  -4  28   2  126.64   43.99
  -3  15  -1  385.17  102.72
   2   6   8  154.23   86.68
   3   3   9  425.19  121.98
   4   0  10   93.48  100.20
   5  -3  11   36.62   86.01
  -5  17  -7  261.73  103.88
  -3   5  -7  366.60  115.07
  -2   4  -4 2556.78  179.20
  -1  -3  -5  605.83  108.79
  -1  21   7   51.65   33.59
   1  -7  -1 5465.86  153.32
   1   9   7   54.22   66.97
   4 -20   0  185.64   75.09
  -5  21  -5   51.38   70.59
  -4  10  -8  379.44  118.60
  -4  16  -4  172.87   96.07
  -4  20  -2 1117.68  134.47
  -4  24   0   93.81   56.32
   1 -13  -5  184.65   47.62
   5 -13   7  329.58  107.44
  -5  25  -3   21.51   53.77
  -3   9  -5  741.66  142.19
  -2   8  -2  423.82  117.47
   0  12   6    0.83   47.39
   1  13   9   11.90   54.02
   3  -7   5  631.09  141.00
   3  -3   7  158.41  105.10
   4 -14   4  402.60  122.61
   4 -10   6  186.18  102.99
   4  -6   8  149.17  105.26
   4  -2  10   51.56   91.35
   5  -9   9   36.37   72.13
   6 -12  10   95.47   78.59
  -5  19  -7  125.50   76.30
  -4  14  -6  947.03  151.43
  -2   2  -6  672.66  129.71
   2   0   6  467.14  115.60
   3   1   9  105.91   90.85
  -5  17  -9   14.50   46.04
  -3   7  -7  183.24   90.30
  -3  13  -3 1005.65  134.88
   2  -4   4 2678.29  175.41
   2   4   8   84.87   79.47
   4 -18   2  361.87   91.51
  -5  23  -5  169.63   75.37
  -4  12  -8  417.72  114.69
  -4  18  -4  151.47   77.84
  -2  12   0  162.70   68.10
   0  -6  -4   52.06   57.66
   0  16   8  137.64   56.62
   5 -11   9    9.92   65.35
   4 -12   6  404.39  109.02
  -4  16  -6  247.93   95.08
  -4  26   0   43.11   40.77
  -3  11  -5  483.01  113.52
  -3  21   1  230.81   54.96
  -3  25   3   90.29   33.70
  -2   6  -4  389.46   98.65
  -2  16   2  151.17   43.88
   0  -8  -6    5.32   57.21
   3 -15   1  294.15   88.48
   3  -5   7  452.96  114.52
   3  -1   9   70.84   82.35
  -4  14  -8   10.59   69.83
  -3   9  -7   63.28   81.03
  -2   4  -6  939.74  132.07
   1  -1   3  260.92   87.36
   2 -14  -2   91.63   38.95
   3  -9   5 1224.69  153.28
   4 -16   4  320.32   96.44
   5 -13   9  123.16   82.56
  -4  20  -4  206.39   82.53
   2  -2   6  720.15  136.12
   2   2   8  263.12   94.89
   2   6  10  150.74   90.37
   4  -6  10   86.36   96.74
  -4  16  -8  116.09   84.25
  -4  18  -6  277.50  100.69
  -4  24  -2  537.19  102.92
  -3  15  -3  184.74  111.96
  -1  15   5  198.98   40.95
   3 -13   3 1099.98  148.16
   4 -10   8  557.81  127.13
  -4  28   0   55.43   42.38
  -3  13  -5  549.22  127.45
  -2  10  -2  859.73  117.11
  -1  19   7   61.69   39.68
   0  10   6 1730.85  128.80
   0  14   8    3.74   51.42
   2  -6   4  674.91  127.45
   3  -7   7   58.06   96.69
   3  -3   9   97.47   95.64
   4 -14   6 1153.86  161.64
  -4  22  -4  527.04  108.82
  -3  11  -7   32.70   85.60
  -3  19  -1  211.06   85.73
  -1   5  -1 5498.59  207.37
   1   5   7  412.62  109.43
   1   9   9   32.24   67.98
   4  -8  10   62.02   83.96
  -4  18  -8   89.77   70.44
  -4  20  -6  745.27  134.26
  -2   6  -6  745.82  137.32
  -2   8  -4 3768.79  227.09
   0   6   4  109.23   76.83
   1   1   5  387.46  112.53
   2 -12   0  177.72   77.19
   2   0   8   60.05   84.13
   2   4  10   -0.67   77.98
   3 -11   5  403.47  131.61
   4 -12   8  479.03  126.28
  -4  26  -2   32.96   50.27
  -3  17  -3  283.56   99.09
  -1  -1  -7  213.45   97.76
   1  -5   1 4908.60  194.86
   2  -4   6  571.89  134.62
   3  -5   9  331.53  118.86
   3  -1  11   53.03   79.69
  -4  20  -8   19.27   50.67
  -4  22  -6  101.35   67.77
  -4  24  -4   99.01   62.54
  -3  13  -7   95.35   90.41
  -3  15  -5   86.27   87.35
  -3  23   1   97.78   49.35
  -1   1  -5  319.88  103.73
  -1   3  -3  838.56  112.01
   0  -6  -6  169.06   87.00
   2 -10   2  638.50  112.50
   3 -21  -3  523.58   47.99
   3 -19  -1   95.30   58.87
   3 -17   1  391.53  102.21
   3  -9   7  112.73   97.08
   4 -10  10  109.64   81.52
  -2  14   0   75.33   59.49
  -1  11   3  785.62   41.19
   1   7   9  161.44   92.05
   2   2  10  123.37   95.03
   3 -15   3  240.03  115.82
   4 -14   8   20.25   74.60
  -3  21  -1  134.70   72.97
  -3  27   3    6.75   23.89
  -2   8  -6  227.56  112.02
   0  -4  -4  510.79   91.83
   0  12   8   31.32   59.61
   1 -11  -5  402.40   69.30
   1  -3   3  951.29  119.42
   1   3   7  301.50  102.64
   2  -8   4 3110.74  211.59
   2  -2   8  251.02  105.23
   3  -7   9   24.90   86.93
   3  -3  11  126.41   94.23
  -3  15  -7  221.56   95.22
  -3  17  -5  130.71   84.51
  -3  19  -3  133.63   80.27
  -2  10  -4  675.46  130.94
   0  -2  -2 5493.58  191.26
   0   8   6   10.24   62.01
   3 -13   5  536.30  129.52
   4 -12  10  126.26   86.26
  -3  15  -9   27.31   57.72
  -2   8  -8   55.34   83.49
  -1   1  -7  105.00   92.08
   2  -6   6  650.10  138.35
   2   0  10   90.25   94.90
   3 -11   7  156.77   98.63
   3  -5  11   33.12   84.53
  -3  17  -7    6.29   68.42
  -3  25   1  171.93   53.77
  -1   3  -5  426.52  114.63
  -1  17   7  225.89   53.10
   1  -1   5  203.39  101.47
   1   5   9   55.48   81.00
   3  -9   9  162.19   87.27
  -3  17  -9   13.36   54.89
  -3  19  -5   49.74   69.11
  -3  21  -3  414.86   99.44
  -2  10  -6   87.36   94.72
   2  -4   8  295.12  109.76
  -3  19  -7   11.44   54.66
  -2  10  -8  182.02   96.72
  -2  12  -4  912.50  143.70
  -1   5  -3 2018.86  155.48
   0  -4  -6  131.42   90.94
   0   2   2 5554.17  194.20
   1   1   7  224.05  103.42
   2  -2  10  171.01  100.12
   3 -19   1  133.66   79.20
   3 -17   3  221.05   97.19
   3 -15   5  131.88   92.94
  -3  21  -5  298.12   88.78
  -2  14  -2   93.76   87.87
  -2  18   2  412.47   52.11
  -1   3  -7  327.47  106.53
   0   4   4  288.52   71.57
   1   3   9   77.02   77.22
   2 -12   2 1394.73  137.17
   2 -10   4  143.78  114.13
   2  -8   6  196.30  112.37
   3 -13   7  181.84   88.49
   3 -11   9   85.75   77.65
  -3  21  -7  147.31   68.65
  -3  23  -3  319.73   80.45
  -3  29   3  119.94   33.98
  -2  12  -6  287.21   97.47
  -1  13   5  245.84   49.35
   1  -9  -3  728.84   51.19
   2  -6   8  210.82   93.06
  -3  27   1  141.60   45.76
  -2  12  -8  181.59   83.55
  -1   5  -5 1063.28  131.69
  -1   7  -1 5026.38  197.95
   0   6   6  322.69   82.89
   1  -3   5  402.58  102.18
   2 -14   0   99.11   64.22
   2  -4  10   28.16   74.60
   3 -21  -1   51.54   44.78
  -3  25  -3   50.26   51.16
  -2  14  -8    0.00   63.86
  -2  14  -6   35.22   64.00
  -1  15   7  324.66   62.65
   1   1   9  223.79   95.03
   2 -10   6   62.47   87.05
   2  -8   8   84.92   82.44
  -3  27  -1  102.35   49.30
  -2  16  -2  215.44   85.93
  -1   7  -3  905.18  114.96
   1  -7   1 5070.25  201.76
   2 -12   4  269.28  104.42
   2  -6  10  280.41  102.57
  -3  29   1   70.14   36.75
  -2  16  -8   37.45   70.46
  -2  16  -6   45.12   80.22
  -2  16  -4  120.23   88.10
  -1   7  -7  369.12  114.07
  -1   7  -5  692.72  132.47
   1  -9  -5  658.78   78.35
   2 -14   2  208.37  107.05
   0   4   6   77.46   91.14
   0   6   8   93.70   82.97
   1  -5   5 1442.41  161.10
   1  -3   7  324.30  121.53
   1  -1   9  272.20  105.96
   2 -10   8  236.54  103.14
   2  -8  10   44.43   78.24
  -2  18  -8    5.41   54.83
  -2  18  -6  221.22   91.75
  -2  18  -4  167.68   91.33
  -2  18  -2  382.68  104.62
   0   2   4   34.85   84.10
   0   8  10   -2.31   56.35
   2 -12   6  290.74  107.30
  -2  20  -8   16.29   45.56
  -1   9  -7   46.36   86.70
   0   0  -6   27.99   89.00
   1  -7   3  901.90  131.58
   1  -3   9   45.92   94.08
   2 -14   4  383.67  121.24
  -2  20  -6  245.56   87.87
  -1   9  -5  532.70  132.55
  -1   9  -3 1048.83  131.15
  -1   9  -1  785.06  109.16
  -1  13   7  232.26   67.67
  -1  15   9  248.73   74.29
   0   4   8  427.46  107.65
   0   6  10  130.25   80.18
   1  -5   7  415.19  119.61
   1  -1  11   13.07   77.51
   2 -12   8   86.83   82.67
   2 -10  10   17.40   58.95
  -2  20  -4  119.00   73.72
  -2  20  -2  516.71  102.16
  -1  11  -7  799.29  142.88
  -1  11   5  388.42   69.95
   0   0  -2   11.08   79.14
   0   2   6 1556.98  159.27
   1  -7   5  757.38  146.40
   2 -16  -2  223.92   44.38
   2 -16   0   42.32   72.94
   2 -14   6  164.24   95.38
   3 -23  -3  291.71   42.52
  -2  22  -6   76.09   61.21
  -2  20   0  174.29   70.83
   1  -5   9   54.31   87.36
   1  -3  11   63.49   81.95
   2 -16   2  107.70   98.32
   2 -14   8  -10.75   65.26
   2 -12  10  136.77   83.37
  -2  22  -4   36.70   55.04
  -1  13  -7  293.27  110.06
  -1  11  -5  438.55  122.02
  -1  13   9   41.78   54.46
   0   2  -6 1710.28  166.91
   0   4  10    7.09   67.19
   1  -7   7  310.00  112.99
   2 -16   4   81.18   89.34
  -2  22  -2  265.48   84.74
  -1  11  -3  768.79  125.19
  -1  11   7  826.98   98.56
   0   0   4 8417.82  322.42
   0   2   8    9.01   79.82
   1  -7  -5  797.19  103.27
   1  -7   9  315.76  105.74
   1  -5  11  231.91  104.28
   2 -16   6   44.98   78.75
  -2  24  -4  212.26   75.65
  -2  22   0  629.77   88.34
  -1  17  -9   78.85   65.50
  -1  15  -7  231.88  101.30
  -1  13  -5  267.00  108.91
   0   0   6   17.46   99.13
   0   2  10  145.94   92.17
   1  -9   1  704.85  110.91
   1  -9   5  436.09  132.82
  -2  24  -2   43.64   48.26
   0   4  -6   -6.44   88.90
   0   2  -4    7.68   84.03
   1  -9   7    7.28   85.75
  -2  22   2  153.66   41.72
  -1  17  -7  355.85  107.90
  -1  15  -5  233.28  101.63
  -1  11  -1 2306.38  148.48
   0   0   8 4612.84  287.09
   1  -9   9   23.33   73.31
   2 -18   2  381.05  102.22
  -2  26  -2   50.94   47.17
  -2  24   0   18.52   40.64
  -1  19  -7   22.89   55.61
  -1  13  -3  624.84  124.48
  -1   9   5  566.78   77.95
   0   8  -8  310.62  108.73
   0   0  10   24.03   79.65
  -1  17  -5   42.36   73.64
  -1   9   9   63.63   66.54
   0   6  -6  161.97  105.51
   0  -2   6 1463.07  161.73
   0  -2   8   24.40   87.69
   1 -11   5  394.58  116.33
   1 -11   7  858.30  137.51
   1 -11   9  115.62   79.13
   2 -18   0   71.08   66.84
  -1  21  -7   24.21   50.11
  -1  15  -3   90.62   86.22
   0  10  -8   14.70   75.14
   0   4  -4  386.20  108.47
   0  -2   4   25.76   86.43
   0  -2  10  141.19   91.97
   1  -5  -5 1532.62  121.96
   1  -9  -1 1020.76   61.30
  -2  26   0   66.07   41.85
  -2  24   2  121.37   38.72
  -1  19  -5  119.48   67.34
   1 -13   7  153.08   83.31
   1 -13   9   44.59   61.89
  -1  13  -1  799.66   94.07
  -1   7   7  371.34   79.13
  -1   7   9   47.67   59.92
   0  12  -8  435.05  104.86
   0   8  -6   13.72   67.90
   0  -4   6   19.77   86.53
   0  -4   8  393.04  102.65
   0  -4  10   36.18   69.56
   1  -1  -7  117.73   77.89
   1  -7  -3  821.81   63.49
   1 -13   5  127.57   88.65
  -2  20   8    5.19   32.67
  -1  21  -5   34.63   51.33
  -1  11   1 1915.20   89.96
   1 -13   3  315.22  102.98
   1 -15   7  187.33   83.88
  -1  23  -5  183.21   67.05
  -1   5   9   94.45   68.81
   0  16  -8  172.21   79.47
   0  10  -6 1358.60  155.37
   0   6  -4   22.44   80.22
   0  -4   4  421.35   99.35
   0  -6   8   17.29   72.91
   0  -6  10   58.34   70.34
  -2  26   2  272.08   48.98
  -1  19  -3  554.65  102.44
  -1  15  -1 3767.65  197.66
  -1   5   7  372.81   88.09
   0  18  -8   26.57   51.04
   0  12  -6   52.87   80.85
   0  -6   6  181.77   97.52
   0  -8  10   -1.54   61.33
   1   1  -7  203.09   79.51
   1  -3  -5  479.89   87.91
   1 -15   5  185.12   84.08
   2 -20   0  263.54   64.28
  -2  20   6  171.29   32.83
  -2  18   8   34.13   38.24
  -1  21  -3  268.72   89.08
  -1   3   9  127.37   79.85
   0  -8   8  354.72  110.82
   2 -18  -2  481.41   53.93
  -2  28   2  179.09   42.68
   0  20  -8   25.13   42.92
   0  14  -6  911.79  144.72
   0 -10  10  248.27   94.85
   1   3  -7  310.22  103.46
   1 -15   3  150.77  101.41
   1 -17   5   85.20   79.10
  -1  23  -3  384.90   91.23
  -1  17  -1 1072.52  127.03
  -1   5   5 1365.50  129.59
  -1   3   7  289.37  100.56
  -1   1   9  230.23   94.84
   0  16  -6   12.35   68.19
   0   4  -2   10.78   92.01
   0  -6   4   61.36  103.67
   0  -8   6   61.16  104.05
   0 -10   8   26.24   80.46
   1 -13   1  701.48  113.65
  -2  30   2    9.65   22.11
  -2  16   8   10.81   42.74
  -1  25  -3  111.30   63.71
  -1  -1  11   17.78   70.17
   0  10  -4   35.65  100.67
   0 -12  10   -4.05   59.28
   1   5  -7  292.20  107.83
  -1  19  -1   23.45   69.67
  -1   1   7  344.31  104.34
  -1  -1   9  298.40  105.96
  -1  -3  11   25.60   73.38
   0  18  -6  243.22   91.79
   0 -10   6 1783.19  187.85
   0 -12   8  354.36  109.12
   1 -17   3   16.92   87.41
   2 -10  -6   74.24   55.82
  -2  24   4  213.60   26.01
  -2  14   8   28.83   48.55
   0  20  -6   -0.10   54.41
   0  12  -4  335.95  122.01
   1   7  -7  316.59  107.25
  -2  18   6  204.26   38.18
  -1  21  -1  575.60   99.97
  -1  13   1  843.61   77.18
  -1   3   5  339.57  102.34
  -1  -1   7  153.63  104.66
  -1  -3   9   89.14   94.68
  -1  -5  11   78.92   85.74
   0  22  -6  159.58   71.64
   0 -12   6   59.76   95.81
   0 -14   8    8.20   70.38
   1  17  -9  145.05   74.73
   1   1  -5  488.18  118.68
  -1  -5   9   84.67   89.44
   0  14  -4   35.95   90.65
   1   9  -7   77.25   87.51
   1 -15   1 3725.15  206.07
  -2  12   8  154.25   66.85
  -2   8  10    2.70   50.23
  -1  23  -1  444.14   80.45
  -1   7   3  937.46   74.55
  -1  -3   7  326.11  115.03
   0  16  -4  189.65   97.14
   0 -10   4   27.35  110.16
   0 -14   6  793.89  137.08
   1  11  -7  660.35  131.74
   1  -5  -3 2349.76  123.23
   2  -8  -6  209.67   76.91
  -2   6  10  102.05   77.91
  -1   1   5  302.01  100.15
  -1  -7   9  173.04   95.37
   0  18  -4   11.84   70.32
   0  -6   2 3771.26  198.60
   1  13  -7  325.28  111.48
   1   3  -5  282.95  109.86
  -2  26   4   73.42   20.42
  -2  16   6   34.27   36.22
  -2   4  10    6.95   68.81
  -1  27  -1   90.44   45.23
  -1  -5   7  335.22  114.88
  -1  -9   9   29.09   72.42
   0  20  -4  439.12  105.63
   0   8  -2   39.02   92.04
   0 -16   6   86.73   84.43
   1  15  -7  243.76  100.24
   1 -11  -1 1762.98   92.58
   2 -20  -2  550.13   59.65
  -2   8   8  145.84   77.75
  -1  15   1 3567.13  156.68
   0  22  -4  136.60   67.87
   0 -12   4  450.25  131.14
   1  17  -7  126.95   81.56
   1   5  -5 1313.56  154.97
  -2  28   4   21.00   18.52
  -2   2  10   89.12   81.69
  -1  -1   5  207.05  113.83
  -1  -7   7  251.92  108.19
  -1 -11   9   80.70   73.33
   0  24  -4  128.23   62.35
   1  19  -7   75.40   59.16
   1  21  -7   36.05   49.78
   2  -6  -6  585.86  101.92
   2 -14  -4  123.90   21.96
  -2   6   8  135.35   83.28
  -2   0  10   81.23   77.91
  -1 -13   9   68.88   71.74
   0  10  -2 6417.66  279.03
   0  -8   2  116.49  114.20
   0 -14   4   31.13   96.01
   1   7  -5 1232.01  158.86
  -2  14   6  112.06   45.17
  -2  -2  10  229.93   98.94
  -1  17   1 1225.26   94.54
  -1  -3   5  507.78  124.03
  -1  -9   7   45.73   85.45
   1   9  -5  480.68  129.95
   1  -3  -3  997.43   93.52
   2   8  -8  196.30   94.07
  -2   4   8  147.27   75.10
  -2  -4  10   43.56   72.53
  -1   5   3 2218.94  114.39
  -1 -11   7  685.76  124.76
   0  12  -2   80.71   87.28
   0 -16   4  186.87   84.38
   1  11  -5  538.08  117.71
   1 -19   1   56.15   60.68
   2  10  -8  371.54  103.32
   2  -4  -6  862.58  108.09
  -2  12   6  555.77   71.31
  -2   2   8  323.61   88.00
  -2  -6  10    9.34   65.67
  -1  19   1  148.38   52.34
  -1  -5   5 1283.71  149.27
   0  14  -2 2268.41  163.59
   1  13  -5  106.06   85.83
   2  12  -8   32.14   68.42
   2  14  -8   75.10   70.96
  -2  10   6   96.84   55.25
  -1  23   1  350.30   59.24
  -1  -7   5  876.99  137.39
  -1 -15   7  246.64   90.12
   0  18  -2 1029.84  122.68
   1  17  -5   36.72   66.26
   1  19  -5  181.05   76.02
   2  20  -8    0.00   35.14
  -2  -2   8  428.85  109.83
  -2 -10  10   44.86   52.99
  -1  25   1  103.48   41.31
  -1  27   1   51.84   33.56
  -1   3   3  987.76   92.78
   0  20  -2   20.51   59.38
   0  22  -2  490.38   88.07
   1  21  -5   66.14   56.18
   1  23  -5  220.89   72.38
   1  -1  -3  297.00   83.70
   1 -13  -1  749.55   69.62
   2   0  -6  719.36  118.89
  -2  -4   8  121.39   91.69
  -2 -12  10   35.74   54.75
  -1  29   1   10.05   27.19
  -1  -9   5  687.34  146.31
   0  24  -2    8.60   40.21
   0  26  -2  279.88   72.44
   0 -12   2   57.70   93.92
   2   2  -6  415.94  115.79
  -2   6   6  494.60  103.80
  -2  -6   8  222.00  104.49
  -1 -11   5  582.89  139.01
   2   4  -6  967.23  145.16
  -3  13   9   58.09   52.21
  -3  15   9   31.28   44.86
  -3  -3  11   70.44   82.40
  -2  -8   8  149.51   95.75
  -1   1   3  301.69  103.17
   0 -14   2 2294.96  181.95
   2   6  -6  578.64  130.66
   3  17  -9   22.61   49.15
  -3  -5  11   56.15   74.77
  -2   4   6 1061.73  134.29
  -2 -10   8  333.38  110.13
  -1 -13   5  213.11  114.30
   2   8  -6  341.44  119.91
  -3   7   9   21.79   62.52
  -3   9   9  161.01   78.83
  -2   2   6  488.32  122.37
  -2 -12   8   49.59   76.06
  -1 -15   5  121.00   92.91
   0 -16   2   49.80   94.99
   1   3  -3  895.49  131.84
   2  10  -6  119.20   90.93
   2  12  -6  432.35  118.78
   2  14  -6  181.70   90.17
   2 -12  -4  497.72   51.31
  -3   5   9  230.70   98.11
  -2   0   6  860.28  137.60
  -2 -14   8   60.72   74.30
  -1  -1   3  254.14  108.30
   1   5  -3 2044.49  167.72
   1 -15  -1 4053.40  171.16
   2  16  -6   82.48   84.04
   2  18  -6  219.32   91.69
   2  20  -6  164.79   77.37
   2  22  -6   89.82   59.78
  -3   1   9   40.67   83.49
  -3   3   9   16.05   74.22
  -2  -2   6  528.45  130.96
  -1 -17   5   74.65   82.03
   0 -18   2  841.11  128.88
   1   7  -3  986.64  140.05
  -3  -1   9   27.76   76.54
  -2  -4   6  962.05  153.49
  -1  -3   3 1374.09  147.78
   1   9  -3  762.66  130.15
  -3  -5   9  217.69  102.47
  -3  -3   9   12.18   77.29
  -2  -6   6  694.87  145.74
  -1  -5   3 2065.19  166.37
   1  11  -3  849.58  134.46
   1  13  -3  544.97  125.22
   1  15  -3  435.67  119.95
   1  17  -3   42.69   87.50
   1  19  -3  384.20  106.73
   1  21  -3   78.75   69.44
   1  23  -3  155.48   72.50
   1  25  -3   94.69   59.02
   3  -1  -7  554.02  108.90
   3   1  -7  543.03  124.89
  -3  -7   9   36.29   83.18
  -2  -8   6  329.63  124.13
   1 -17  -1 1115.27   99.29
   3   3  -7   91.97   87.70
  -3 -11   9   28.34   63.65
  -3  -9   9  187.55   92.58
  -2 -10   6   26.04   96.59
  -1  -7   3  880.99  139.09
   2 -10  -4   71.52   57.79
   3   5  -7  387.25  112.70
   3   7  -7   84.38   89.25
   3   9  -7   95.69   89.88
   3  11  -7   40.73   82.65
   3  13  -7  110.20   83.16
   3  15  -7  198.21   89.49
   3  17  -7   53.57   65.56
   3  19  -7   31.55   56.89
   3  21  -7  121.18   65.30
  -3 -13   9   83.37   71.42
  -2 -12   6  448.65  122.52
  -1  -9   3  642.70  114.12
   0  28   0  381.01   73.99
  -2 -14   6  166.13   95.22
   0  26   0    0.80   37.05
   1 -19  -1  165.57   57.70
  -2 -16   6  165.50   91.72
   0  22   0   -0.16   44.08
   0  24   0   23.68   42.13
  -4   0  10    3.34   66.79
  -4   2  10   69.38   71.45
  -4   4  10   18.37   63.35
  -4   6  10   28.32   61.32
  -1 -13   3  491.34  114.98
   0  20   0   59.31   52.65
  -4  -6  10   25.76   67.22
  -4  -4  10   -2.96   65.32
  -4  -2  10   99.87   80.21
  -3   3   7  106.23   74.87
  -3   5   7  356.07   87.28
  -3   7   7   57.05   60.92
  -3  11   7   53.18   51.33
  -1 -15   3  236.10   94.53
   1 -21  -1  108.78   48.35
   2  -6  -4  648.82   84.06
   2  20  -4  366.90   93.84
   2  22  -4   21.13   47.10
   2  24  -4  137.28   62.66
   4  10  -8  238.40   88.14
   4  12  -8  224.99   90.92
   4  14  -8   38.68   66.67
   4  16  -8   54.67   63.04
   4  18  -8   82.83   59.84
   4  20  -8    6.95   36.90
  -4 -12  10   25.46   50.79
  -4 -10  10   40.59   56.61
  -4  -8  10   49.01   64.57
  -3  -3   7   50.08   79.77
  -3  -1   7  478.15  105.77
  -3   1   7  436.66  104.12
  -3  13   7  152.33   54.28
  -3  15   7  129.52   48.64
  -1 -17   3   11.48   68.50
   0  14   0   11.77   62.59
   2  -4  -4 2173.85  135.34
   2  16  -4   33.85   73.69
   2  18  -4  116.25   72.68
  -3 -13   7   89.61   73.38
  -3 -11   7   26.95   71.86
  -3  19   7   28.51   33.48
   0   8   0 5219.35  189.40
  -3 -15   7  121.79   78.34
  -3  21   7   50.52   30.08
  -1  27   3  144.97   34.60
   3  23  -5  230.69   80.03
  -5  -3  11   78.75   78.18
   0  -4   0 4292.53  153.80
   3  19  -5  186.34   88.70
   3  21  -5  300.95   93.10
  -2 -10   4  332.82  141.91
  -2  -6   4  556.19  138.93
  -2  -4   4 2892.46  204.25
  -2  -2   4  499.69  135.20
  -2   2   4  429.30  111.43
  -1  25   3  161.39   36.74
   0  -6   0   69.55   78.08
   1  23  -1  253.53   77.68
   3  15  -5   82.08   90.23
   3  17  -5  174.05   93.55
  -2 -14   4  439.86  133.70
  -2   6   4  582.79   97.67
   0 -10   0   35.39   76.96
   0  -8   0 5090.49  194.50
   3  13  -5  254.36  113.19
  -4 -14   8   49.52   76.19
  -4 -12   8  297.41  106.37
  -4 -10   8  320.64  112.96
  -4  -8   8  144.62  100.41
  -4  -6   8  216.37  107.71
  -4  -4   8   82.76   93.23
  -4  -2   8  240.70  105.28
  -4   0   8  247.85  104.08
  -4   2   8  290.87  101.38
  -4   4   8  565.85  118.10
  -3  23   7    6.63   22.29
   0 -12   0  526.77   99.46
   1  21  -1  145.37   77.19
   3   9  -5 1085.97  163.78
   3  11  -5  531.27  134.14
   4  22  -6  207.29   79.64
  -4   6   8  213.36   95.72
   0 -16   0 1661.06  136.32
   0 -14   0   37.89   72.14
   1  19  -1   91.61   75.33
   3   7  -5  904.24  155.86
   4  20  -6  293.90   92.89
  -4   8   8   27.11   70.20
  -1  23   3  384.15   47.35
   0 -20   0   65.13   64.54
   0 -18   0   14.09   66.80
   3   3  -5  416.98  124.86
   3   5  -5 2204.08  189.99
   4  18  -6  244.37   96.27
  -4  12   8  304.93   78.34
  -2  10   4   86.07   59.59
   1  17  -1 1039.87  130.35
   2  26  -2   49.31   51.40
   3   1  -5  608.01  125.47
   4  14  -6  977.73  154.19
   4  16  -6  303.31  108.60
   1  15  -1 3841.87  218.43
   2  24  -2  148.01   66.03
   3  -3  -5  425.37  118.88
   4  12  -6  382.40  121.70
   5  21  -7   66.32   56.68
  -5 -13   9  103.05   74.85
  -5 -11   9    8.82   62.35
  -5  -9   9   15.88   69.47
  -5  -7   9   45.35   81.00
  -5  -5   9   47.78   85.23
  -4  14   8   23.59   49.15
  -3 -15   5   94.27   83.71
   3  -7  -5 1101.00  118.33
   3  -5  -5 2287.13  164.40
   4  10  -6  268.16  114.23
   5  19  -7   20.87   54.51
  -5  -3   9  475.32  127.86
  -5  -1   9  193.54   98.04
  -5   1   9  146.35   95.62
  -3 -17   5  187.48   91.68
  -3 -13   5  235.97  107.32
  -3 -11   5  437.99  138.42
  -3  -9   5 1157.59  172.67
  -3  -7   5 1162.10  172.49
   1  13  -1  560.84  118.55
   2  22  -2  162.57   74.36
   3 -11  -5  498.92   78.09
   3  -9  -5 1261.98  112.89
   4   8  -6  383.65  122.33
   5  17  -7  182.59   87.94
  -5   3   9  399.17  106.23
  -4  16   8   57.63   47.61
  -3  -5   5 2684.68  216.70
  -3  -3   5  335.46  127.89
  -1  21   3   83.96   31.42
   2  20  -2  344.57   99.02
   3 -15  -5   91.03   35.22
   3 -13  -5  354.47   54.37
   4   4  -6  733.06  142.25
   4   6  -6   63.08  100.21
   5  13  -7  203.48  101.04
   5  15  -7   53.60   74.05
   6  20  -8   41.50   49.08
  -5   5   9   56.98   73.39
  -3  -1   5  465.55  123.98
  -2  12   4  369.53   51.35
   0  28   2   30.61   27.76
   1  11  -1 2382.78  163.98
   3 -19  -5  131.91   18.76
   3 -17  -5  171.14   31.02
   3  25  -3   94.11   62.45
   4   2  -6  456.59  121.37
   5  11  -7   37.40   86.50
   6  18  -8  187.87   81.15
  -6 -12  10   30.16   57.53
  -6 -10  10   10.09   57.47
  -6  -8  10  132.23   85.74
  -5   7   9  106.47   75.06
  -4  18   8  101.16   45.16
  -3   1   5  672.48  122.98
   2  18  -2  693.02  127.64
   4   0  -6    8.37   95.48
   5   9  -7  101.00   90.84
   6  16  -8   19.31   64.84
  -6  -6  10   42.80   76.77
  -6  -4  10   81.90   82.81
  -5   9   9   11.92   54.87
   3  23  -3  484.40  103.16
   5   7  -7   18.70   84.02
   6  14  -8  753.03  141.66
  -6  -2  10  158.92   83.53
  -6   0  10   25.16   71.61
  -4 -16   6  168.96   90.23
  -4 -14   6  852.78  138.04
  -4 -12   6  658.82  128.76
  -4 -10   6  330.40  102.34
  -3   3   5  548.88  101.44
  -1 -19   1   85.56   72.39
  -1 -17   1 1149.87  128.25
   0  26   2  263.48   49.95
   1   9  -1  911.44  110.38
   2  16  -2   98.70   87.49
   3  21  -3  480.01   99.56
   4  -4  -6  598.93  100.81
   5   5  -7   76.24   79.69
   6  12  -8  121.96   81.08
  -6   2  10   79.17   67.02
  -4  -8   6  149.56   99.46
  -1 -15   1 3595.00  201.86
   4  -6  -6   24.94   66.13
   5   3  -7  641.10  117.73
  -6   4  10    0.00   59.16
   4  24  -4   26.73   50.56
  -4  -4   6  816.24  136.88
   1   7  -1 5228.73  219.51
   4  -8  -6  124.97   64.95
   4  22  -4  657.34  112.20
  -5 -15   7   22.26   70.00
  -5 -13   7  230.64   91.63
  -5  15   9  291.67   68.23
  -4  -2   6  289.01  109.49
  -3   7   5  977.32  109.43
  -1  -9   1  803.45  114.17
  -1  19   3  286.43   29.97
   0  24   2   87.00   38.67
   2  12  -2 1622.15  146.32
  -5 -11   7   61.28   86.21
  -5  -9   7  120.65   91.29
  -4   0   6   50.24   98.98
   4  20  -4  194.17   85.69
   5  23  -5   46.90   55.15
  -5  -7   7   51.60   93.76
  -2 -18   2  609.01  126.09
   1  27   1   56.43   36.08
   3  15  -3  164.93  109.09
   4  18  -4  110.07   92.18
  -5  -5   7   14.31   92.60
  -4   2   6  441.98  124.35
  -2 -16   2  151.11  106.11
  -2  14   4  331.26   31.85
  -1  -7   1 5352.81  233.85
   2  10  -2  529.31  123.79
   5  21  -5   16.01   55.31
  -6 -14   8  678.00  137.62
  -6 -12   8   83.74   79.84
  -5  -3   7  591.41  132.13
  -3   9   5  810.03  101.60
  -2 -14   2  167.05  110.41
   1   5  -1 5191.34  216.95
   3  13  -3 1116.29  157.18
   4  16  -4  205.06  105.21
   5  19  -5  260.70   96.37
   6  22  -6   54.62   56.02
  -6 -10   8  220.59  101.56
  -4   4   6  848.27  130.80
  -2 -12   2 2231.01  186.59
   0  22   2  364.04   59.07
   1  25   1   84.83   46.72
   2  28   0   57.47   42.56
   6  20  -6  191.52   82.73
  -6  -8   8  475.43  127.51
  -5  -1   7  594.11  136.05
  -1  -5   1 5554.39  227.65
   2   8  -2  310.86  117.82
   3  11  -3  372.38  125.17
   4  14  -4  217.74  116.65
   5  17  -5   26.74   77.96
   7  21  -7   81.50   59.02
  -7 -13   9   25.99   64.40
  -6  -6   8   65.67   90.59
  -5   1   7  275.77  105.32
  -4   6   6  118.38   92.32
  -3 -17   3  458.97  126.75
  -2 -10   2 1037.57  143.45
   6  18  -6  110.50   80.52
  -7 -11   9   42.35   66.74
  -6  -4   8  222.76  107.16
  -3 -15   3  169.54  127.77
   2  26   0    8.36   36.80
   4  12  -4  185.99  124.32
   5  15  -5   81.05   94.32
   7  19  -7    7.46   53.62
   8  20  -8   26.26   44.92
  -7  -9   9   71.77   72.57
  -7  -7   9  151.66   95.84
  -6  -2   8  152.24   96.69
  -5   3   7  616.44  121.90
  -3  11   5  508.98   77.94
   1  23   1  321.20   67.11
   3   9  -3 1746.82  175.11
   6  16  -6  265.72  108.25
   7  17  -7   39.69   71.73
  -4   8   6  232.32   75.67
  -2  -8   2  474.62  131.28
   6  14  -6  108.25   97.87
   8  18  -8  106.19   68.76
  -8 -10  10    3.55   55.97
  -7  -5   9   86.51   94.81
  -6   0   8   56.42   89.88
  -5   5   7   69.24   75.29
  -4 -16   4  388.45  117.69
   0  20   2   23.16   39.28
   8  16  -8  366.77  107.53
  -8  -8  10  239.27   96.91
  -7  -3   9  117.57   91.75
  -6   2   8  181.42   97.34
   2  24   0   57.07   50.19
   3   7  -3 1309.76  156.79
   5  11  -5   65.46  107.45
   6  12  -6  298.90  117.64
  -8  -6  10   41.02   76.53
  -7  -1   9  327.89  110.19
  -4 -14   4  455.60  135.41
  -3  -9   3 1478.72  160.99
  -2  -6   2 4645.75  237.95
   3  25  -1  194.86   69.70
   4   8  -4  729.74  137.49
   7  13  -7  105.98   86.12
   8  14  -8   70.80   71.54
  -8  -4  10   29.80   76.33
  -6   4   8   72.42   80.59
  -5   7   7   48.99   70.68
  -4 -12   4  181.89  129.84
  -4  10   6  110.87   59.24
   1  21   1  128.29   50.42
   4  26  -2   67.82   52.99
   5   9  -5  363.12  132.79
   6  10  -6  169.63  107.61
   7  11  -7  153.54  102.79
   8  12  -8   55.04   80.47
  -8  -2  10   54.80   79.20
  -7   1   9  344.89  113.35
  -5 -15   5   89.45   90.20
   2   4  -2 2967.02  182.32
  -7   3   9   45.58   71.90
  -5 -13   5  522.11  122.88
  -3  13   5  267.86   53.78
   2  22   0  609.04   88.06
   3   5  -3 3880.83  218.26
   3  23  -1  142.70   62.88
   4  24  -2  240.49   71.22
   5   7  -5  986.31  138.75
   5  25  -3  207.14   71.50
   6   8  -6  693.47  131.09
   7   9  -7  427.36  114.26
  -8   0  10   31.62   71.32
  -6   6   8  177.16   74.93
  -1  17   3   67.37   28.43
  -8   2  10   60.85   69.13
  -7   5   9   39.47   66.40
  -6 -12   6  650.69  130.44
  -6   8   8   65.19   66.73
  -4  12   6  386.50   68.98
  -3  -5   3 3131.03  199.45
   5   5  -5  607.23  129.44
   5  23  -3  126.09   62.37
   6   6  -6   11.91   88.57
   6  24  -4    0.57   47.50
  -8   4  10    8.43   59.89
  -5  -9   5  434.51  129.96
   0  18   2  758.18   70.70
   1  19   1  146.77   58.82
   2 -24  -4  133.84   23.85
   3   3  -3  258.82  107.72
   3  21  -1  267.91   78.35
   4   4  -4 1097.72  139.81
   4  22  -2  225.42   74.62
   7   5  -7  299.10  101.12
   7  23  -5  142.69   70.54
  -7 -13   7  158.98   90.22
  -7   7   9  185.30   82.69
  -6 -10   6  146.92  115.87
  -5  11   7  184.19   68.09
  -4  -6   4 1317.13  171.99
   1   1  -1 3995.61  174.34
   6   4  -6  777.10  148.27
   6  22  -4  244.24   85.87
  -8 -14   8   50.91   74.11
  -7 -11   7  322.56  116.17
  -5  -7   5  963.82  171.79
  -1  -1   1 4024.26  177.38
   5   3  -5 1825.66  187.21
   5  21  -3  444.10  104.94
   8  22  -6   93.10   66.19
  -8 -12   8   94.56   84.17
  -6  -8   6  774.46  155.27
  -3  -3   3  407.03  136.15
   4  20  -2  670.48  123.45
   7   3  -7  123.84   96.83
   7  21  -5  140.59   77.79
   9  21  -7   43.72   55.07
  -9 -13   9   93.08   77.65
  -8 -10   8  220.71   97.40
  -7  -9   7  214.58  114.93
  -7   9   9   70.13   73.18
  -5  -5   5  551.33  139.76
  -4  -4   4 1356.63  167.74
   3  19  -1  102.83   85.37
   4   2  -4 2750.43  199.88
   6   2  -6  719.99  141.78
   6  20  -4  603.73  122.68
   8  20  -6  313.85   96.90
  -9 -11   9   55.76   72.73
  -6  -6   6   65.72  113.22
   5  19  -3  241.90   99.07
   7  19  -5  491.40  118.22
   9  19  -7  141.18   74.66
  -8  -8   8  118.01  100.53
  -7  -7   7  207.22  104.44
  -5  13   7  555.35   90.80
  -4  14   6  625.55   80.30
   1 -23  -3  397.28   49.16
   5   1  -5  738.20  141.02
   8  18  -6  121.15   83.14
  10  18  -8   18.49   45.18
  -9  -9   9  316.86  110.75
  -6  12   8  177.25   74.29
  -3  15   5  119.17   38.29
   4  18  -2  258.13  110.01
   6   0  -6  405.50  122.72
   6  18  -4  155.48   92.06
   9  17  -7  183.60   92.24
  -9  -7   9   82.74   92.33
  -8  -6   8  192.81  107.72
  -7  -5   7  413.68  128.81
  -5  -3   5 1220.86  171.39
  -4  -2   4 2751.80  202.87
   1  17   1  976.52  104.65
   7  17  -5  287.37  109.36
  10  16  -8   11.98   52.27
 -10  -8  10   82.66   80.57
  -3  -1   3 1397.92  154.01
   0 -22  -2  424.80   66.61
   2   0  -2 5198.21  216.40
   3  17  -1  166.94  108.01
   5  17  -3  303.87  117.85
   8  16  -6  120.96   93.92
   9  15  -7  354.94  116.06
 -10  -6  10  117.33   91.35
  -9  -5   9   69.27   90.32
  -8  -4   8  111.21   99.81
  -7  -3   7   76.19   99.92
  -6  -2   6  688.26  155.31
   6  16  -4  401.83  121.05
  10  14  -8   29.39   72.73
  -7  13   9   22.90   53.30
  -6  14   8 1013.87  116.26
  -5  -1   5  751.33  144.90
  -1 -21  -1  122.69   63.27
   4  16  -2  749.54  138.12
   7  15  -5  269.70  114.50
   8  14  -6  220.47  110.41
 -10  -4  10   34.03   78.96
  -9  -3   9   58.90   86.35
  -8  -2   8  182.94  107.01
  -2 -20   0  319.37   86.85
  -2   0   2 5475.55  221.38
   2 -22  -4   93.76   17.44
   2  16   0  151.69   79.97
   3  -1  -3 1370.78  143.31
   5  15  -3  294.54  121.34
   9  13  -7  188.17  105.76
  -7  -1   7  201.64  106.32
  -5  15   7   41.32   49.61
  -4   0   4  502.56  132.69
   0  16   2   32.89   47.19
   6  14  -4  566.08  138.12
 -10  -2  10   29.33   74.36
  -9  -1   9   11.96   82.28
  -6   0   6  277.00  118.56
  -3 -19   1   90.36   85.28
   1 -21  -3   87.62   32.58
   3  15  -1  485.16  120.25
   4  -2  -4 2684.00  181.88
   5  -3  -5 1736.89  166.13
   7  13  -5  386.79  128.35
   8  12  -6  237.55  114.97
   9  11  -7  503.27  135.87
  -8   0   8   82.44   88.53
  -4 -18   2  446.29  120.53
   0 -20  -2   41.16   41.58
   1  29   3    7.97   21.87
 -10   0  10  129.07   80.10
  -7   1   7  230.47   90.92
  -5 -17   3  305.50   98.16
  -5   1   5 1020.03  139.25
  -4  16   6  236.76   51.82
  -3   1   3 1220.82  119.49
  -2 -18   0   28.10   66.39
  -2  16   4  191.57   16.86
  -1 -19  -1   37.18   54.23
   4  14  -2 2001.24  179.14
  -9   1   9   -0.58   66.52
  -6 -16   4   66.66   82.40
  -6  16   8   11.60   45.20
  -3 -17   1   18.98   76.37
   5  13  -3 1934.15  189.81
   6  12  -4 1208.77  162.71
   7  11  -5  485.45  124.91
   8  10  -6  350.98  113.48
   9   9  -7  461.89  121.22
 -10   2  10   64.65   74.24
  -8 -14   6  132.29   88.11
  -4   2   4 3094.80  187.25
   5  -5  -5  676.16  107.10
   6  -6  -6   41.14   73.25
  10  22  -6    9.86   47.06
  11  21  -7    6.22   45.02
  -9 -13   7  169.61   91.94
  -9   3   9   54.74   78.73
  -7   3   7   41.00   80.49
  -6 -14   4  591.50  132.94
   2  14   0   96.43   75.94
   3  27   1  163.97   51.78
   4  -4  -4 1247.05  123.85
   8   8  -6  571.45  130.70
   9   7  -7   59.88   84.82
 -10 -12   8   80.39   81.96
  -8 -12   6  228.34  107.25
  -8   4   8  110.77   91.90
  -7 -13   5  378.12  135.83
  -5   3   5 2457.93  188.02
  -5  17   7  127.95   50.89
   3  -3  -3  393.57   94.62
   3  13  -1  763.47  122.04
   4  12  -2  969.89  148.18
   4  26   0   25.69   44.24
   5  11  -3  750.13  151.85
   5  25  -1  238.92   77.69
   6  10  -4  294.88  141.93
   7   9  -5 1265.40  183.88
  10  20  -6   69.27   62.40
  11  19  -7  203.84   86.25
 -11 -11   9  110.62   82.43
  -9 -11   7  507.90  134.52
  -4 -14   2 1133.79  162.53
  -3 -15   1  724.28  137.11
  -1 -17  -1  938.37   97.64
   0  28   4   22.33   21.06
   2  -2  -2 3463.18  166.95
   6  24  -2  380.61   97.50
   7  23  -3  197.65   81.77
   8  22  -4  202.60   84.27
   9  21  -5  199.85   84.14
 -10 -10   8  168.73  101.70
  -9   5   9    7.62   79.13
  -7 -11   5  843.84  159.99
  -6 -12   4 1518.51  199.04
  -6   4   6  218.01  115.56
   1  -1  -1 4073.17  156.65
   9   5  -7  132.59  105.02
  12  16  -8   81.15   73.07
 -11  -9   9  230.08  107.14
  -8 -10   6  465.75  141.59
  -7   5   7  149.84  103.56
  -6  18   8  137.40   60.21
  -1   1   1 4349.81  163.93
   1  27   3   51.84   31.70
   8   6  -6  285.21  126.81
  10  18  -6  281.31  105.43
  11  17  -7  129.13   86.40
 -10  -8   8  127.48  104.35
  -9  -9   7  235.83  118.67
  -8   6   8    5.15   75.09
  -2   2   2 4325.73  188.78
   7   7  -5   91.18  124.08
   8  20  -4  147.33   91.59
   9  19  -5  223.45   98.43
 -11  -7   9  103.98   96.91
  -5 -11   3  643.26  160.76
  -3   3   3  352.90  114.79
   2  26   2  103.03   46.33
   3  25   1   71.15   50.45
   4  24   0  161.97   70.71
   5  -7  -5  506.03  114.06
   5  23  -1  144.51   72.28
   6   8  -4  273.54  140.69
   6  22  -2  102.06   76.74
   7  21  -3  226.18   92.59
 -12  -6  10  158.23  104.04
  -9   7   9   72.93   79.33
  -8  -8   6  499.01  145.05
  -7  -9   5  883.61  174.70
  -6 -10   4  390.22  143.29
  -4 -12   2  922.68  161.15
  -4   4   4 1213.98  139.55
  -3 -13   1  939.48  143.17
  -3  17   5   28.92   32.05
   1 -19  -3  377.97   42.41
   5   9  -3  356.14  137.95
  11  15  -7  427.68  127.27
 -10  -6   8   81.86  103.86
  -9  -7   7  112.95  110.51
  -6   6   6   51.58   91.31
  -5   5   5  648.09  124.97
  -2 -14   0  108.46   98.49
   4  10  -2 1814.73  176.74
   8   4  -6  502.70  139.12
   9  17  -5  330.89  118.47
  10  16  -6  112.84   97.33
 -12  -4  10   61.20   91.04
 -11  -5   9    8.83   89.24
  -7   7   7  153.47   95.92
   3  11  -1  784.89  138.68
   4  -6  -4 2021.21  146.41
   7   5  -5  770.42  160.88
   8  18  -4  637.17  139.05
  -8   8   8  150.91   93.78
  -4  18   6  305.61   51.67
   2  12   0  344.89  100.29
   7  19  -3  791.47  142.40
  11  13  -7  181.93  109.67
 -11  -3   9   94.11  101.58
 -10  -4   8  477.70  141.58
  -9  -5   7  136.15  113.19
  -9   9   9  386.55  109.68
  -8  -6   6  149.36  112.02
  -7  -7   5   84.77  121.36
  -6  -8   4  278.86  152.59
  -5  -9   3  564.10  153.87
  -1 -15  -1 3994.93  186.67
   6   6  -4 3073.58  235.40
   6  20  -2  493.75  120.65
  10  14  -6  248.79  117.87
 -12  -2  10    4.12   82.51
  -5  19   7   23.79   40.52
  -4 -10   2 2014.81  186.61
   1  13   1  737.39   94.70
   5  21  -1  365.96  105.24
   8   2  -6   98.70  106.95
   9  15  -5   75.70  101.07
  -6  20   8   77.72   44.44
   3  -5  -3 3231.09  161.59
   5   7  -3 1249.64  168.40
   8  16  -4  206.77  114.58
  11  11  -7  462.34  137.19
 -11  -1   9  213.55  119.51
 -10  -2   8  424.30  134.72
  -9  -3   7  270.14  125.43
  -8  -4   6  350.42  138.21
  -3 -11   1 1573.21  162.08
   0  14   2 2170.96   98.90
   3  23   1   46.64   52.06
   5  -9  -5 1043.61  109.41
   7   3  -5  571.02  149.89
 -12   0  10   19.45   87.53
  -8  10   8  202.50   82.88
  -7  -5   5  646.06  164.47
  -7   9   7  233.79   83.06
  -6   8   6  254.10   88.32
   4   8  -2 3742.59  230.14
   7  17  -3  798.69  148.70
  10  12  -6   64.39   94.68
  -9  11   9   64.79   71.50
  -6  -6   4 3095.89  229.53
  -5   7   5  520.71  103.59
   1  25   3  139.91   43.13
   6  18  -2  527.24  119.99
   9  13  -5  249.58  112.79
  11   9  -7  242.75   99.66
  -5  -7   3 1292.16  158.65
  -2 -12   0  638.29   95.97
   0 -16  -2   45.14   46.93
   6   4  -4 2269.26  192.18
   8   0  -6  481.95  115.80
  13  19  -7   90.01   63.28
 -11   1   9    3.21   84.39
   0  26   4   37.06   16.07
   5  19  -1    5.55   71.25
  -8  -2   6  311.23  119.74
  -4  -8   2 2582.78  188.20
   3   9  -1  106.06  100.98
 -13  -9   9   32.40   73.87
  -9 -15   5  195.46  104.25
  -7  -3   5  690.17  146.50
  -3   5   3 3177.94  157.59
  -1  27   5   32.09   14.34
   4  -8  -4  845.70   93.13
   5   5  -3 2206.89  181.94
   7   1  -5  956.21  143.09
   7  15  -3  348.16  115.82
  11   7  -7  194.41  105.15
  11  21  -5   48.51   66.38
  13  17  -7   36.74   65.27
 -12 -10   8  117.39   96.64
 -11 -11   7  309.15  125.75
  -8 -16   4  256.39  120.63
  -8  12   8   47.33   63.02
  -6  -4   4 2239.14  208.00
   9  11  -5  211.21  118.00
  10  22  -4   68.13   69.05
  12  18  -6   85.16   74.30
 -11   3   9   81.91   99.34
 -10 -12   6   82.55  105.21
 -10   2   8  415.94  126.82
  -7  11   7  195.36   86.34
   8  -2  -6  137.36   92.24
 -13  -7   9   70.45   97.01
  -9 -13   5  215.25  122.06
  -9   1   7  113.36  102.20
  -3  -9   1  342.86  134.11
  -1 -13  -1  746.84   86.81
   2  -4  -2 2590.80  120.40
   2  10   0 4259.90  203.62
   6  16  -2  833.52  158.62
   8  12  -4  329.64  139.50
   9  23  -3  271.58   97.21
  10   8  -6   96.50  103.06
  11  19  -5   90.87   83.40
  13  15  -7   67.64   89.39
 -12  -8   8   84.59  100.52
  -8   0   6  286.90  128.65
  -6  10   6  113.06   82.22
  -5  -5   3 2137.92  197.13
   5 -11  -5   65.07   69.24
   6   2  -4  710.24  143.72
 -11  -9   7  141.62  104.80
  -8 -14   4  176.73  124.83
  -6 -18   2  393.60  132.38
   4   6  -2  489.29  143.40
   5  17  -1  479.12  128.56
   8  24  -2  611.25  128.07
   9   9  -5  150.48  126.98
  10  20  -4   89.29   88.32
  12  16  -6  121.64   99.61
 -13  -5   9   96.33  109.47
 -11   5   9   46.59   91.48
 -10 -10   6  586.54  153.94
  -7  -1   5  473.76  146.42
   7  -1  -5  702.85  135.87
   7  13  -3  904.34  168.34
 -12  -6   8  326.03  135.70
 -10   4   8  958.25  166.69
  -9 -11   5  400.63  146.80
  -5   9   5  728.10  116.32
  -5  21   7  117.73   45.88
   2  22   2  181.07   64.39
   7  25  -1  137.50   78.13
  10   6  -6  142.77  122.33
  11  17  -5  311.95  117.02
  13  13  -7   98.16  101.66
 -11  -7   7  153.25  121.35
  -9   3   7   87.38   98.80
  -6  -2   4  561.42  144.25
  -5 -19   1   39.94   93.73
   8  -4  -6  352.60  119.17
   9  21  -3   63.64   75.91
 -13  -3   9   52.63  112.58
  -8 -12   4  212.80  140.90
  -8  14   8   11.76   61.89
  -2 -10   0 4821.18  216.25
  -2   4   2 2101.32  119.72
   4  18   0  646.85  123.73
   5   3  -3 3775.29  234.15
   6  14  -2  492.65  154.27
   8  10  -4  109.80  119.98
  12  14  -6  258.73  127.16
 -11   7   9   31.25   82.42
 -10  -8   6  186.66  127.75
  -8   2   6   96.44  107.43
  -6 -16   2  702.65  161.59
   6  26   0   96.48   64.83
   8  22  -2  103.59   82.40
  10  18  -4   22.58   90.32
  13  11  -7  222.30  113.45
 -12  -4   8  340.00  139.19
  -7  13   7  149.74   79.33
   3   7  -1  607.45  132.14
   9   7  -5  461.36  144.39
 -11  -5   7  133.04  120.33
 -10   6   8  212.06  111.90
  -9  -9   5  146.05  125.20
  -7 -13   3 1223.90  192.00
  -5  -3   3 3675.22  235.37
  -4 -20   0  165.36   93.24
  -4   8   4  914.86   99.62
  -4  20   6  424.16   53.89
   1  11   1 1969.08  108.48
   1  23   3  500.01   65.21
   3  -7  -3 1754.68  112.61
   6   0  -4   94.73  101.39
   7  11  -3 1041.31  175.76
  10   4  -6  206.11  125.27
  11  15  -5  111.06  110.66
 -13  -1   9   40.43  102.52
  -7   1   5  654.27  159.38
   5  27   1   93.19   57.69
   7  23  -1   63.13   70.13
   9  19  -3  562.17  136.85
  12  12  -6  248.24  130.33
  14  20  -6  225.48  101.64
 -14 -12   8   46.96   90.46
 -10  -6   6  179.75  130.56
  -9   5   7  329.34  122.05
  -8 -10   4  287.04  158.26
  -6  12   6  431.18   83.49
  -5 -17   1  507.07  139.19
  -3  -7   1  429.47  127.43
   3  19   1   94.02   67.81
   5  15  -1  420.11  135.71
   7  -3  -5  379.14  133.08
  13   9  -7   76.15   96.95
 -12  -2   8   33.91  105.21
   8   8  -4  212.37  148.22
  10  16  -4  176.83  117.53
  15  17  -7   54.65   72.53
 -15  -9   9   37.72   76.99
 -13 -13   7   75.12   93.01
 -11   9   9   27.00   78.69
  -6 -14   2  422.35  132.89
   4 -10  -4 5430.57  210.63
   4   4  -2 2024.86  165.94
   8  20  -2   84.54   83.64
   9   5  -5  208.09  121.16
  13  21  -5   65.01   70.71
 -14 -10   8   54.85   80.85
 -13   1   9   17.67   83.19
 -12 -14   6  115.11   92.53
 -11  -3   7  193.30  121.32
  -9  -7   5  360.98  124.66
  -8   4   6  569.47  123.99
  -8  16   8    4.92   58.46
  -6   0   4   79.72  109.62
   4  28   2   59.28   44.23
   6  12  -2 1257.86  156.39
  11  13  -5  286.06  120.88
  14  18  -6  188.38   93.47
  -3 -21  -1   93.79   70.54
  10   2  -6  154.27  117.28
 -15  -7   9  156.11  109.82
 -13 -11   7  116.55  101.32
 -12   0   8  177.75  107.94
 -10  -4   6  135.14  115.26
   4  16   0  155.09  102.41
   5   1  -3 2905.94  189.24
   9  17  -3   56.04   92.28
  12  22  -4  144.11   86.28
 -11 -15   5  177.01  111.06
  -8  -8   4  129.18  129.88
  -4 -18   0  421.20  109.84
   7   9  -3 2961.20  228.98
   7  21  -1  140.78   81.44
  10  14  -4  257.80  121.86
  13  19  -5   18.79   70.88
 -14  -8   8   24.47  100.23
 -12 -12   6  267.73  130.84
 -11  -1   7  433.75  153.60
  -9   7   7  214.33  103.65
  -7   3   5  339.81  119.03
  -5 -15   1  316.34  125.19
  -5  11   5   50.72   65.16
   0  24   4   87.93   24.97
   2  20   2  392.16   70.96
   6  -2  -4  677.24  141.80
  14  16  -6   51.95   90.36
 -13   3   9  226.93  130.20
  -9  -5   5  177.83  149.21
  -7  15   7   72.81   64.68
   2   8   0 1315.78  117.48
   3  29   3   85.55   44.55
   5  25   1  278.13   77.14
   7  -5  -5  730.79  139.56
   8   6  -4  646.90  155.34
  11  11  -5  279.75  142.47
  11  23  -3  104.84   82.67
  15  13  -7   49.01  101.59
 -15  -5   9   68.12  115.97
 -13  -9   7  119.85  117.28
 -10 -16   4  254.58  135.66
  -6 -12   2 2043.79  213.39
  -1 -11  -1 1888.40  110.31
   5  13  -1 1823.59  186.37
   8  18  -2  544.40  139.58
   9   3  -5  763.84  170.69
  12   8  -6  302.72  145.05
 -12   2   8   36.32  102.89
 -11 -13   5  225.29  133.21
  -7  -9   3 3432.13  254.45
  10   0  -6 1938.20  218.25
  12  20  -4  167.20  100.96
 -14  -6   8  509.53  165.33
 -12 -10   6  202.29  121.22
 -10  -2   6   48.32  122.43
 -10  10   8  355.48  126.11
  -8   6   6  320.01  131.23
   9  15  -3  165.74  128.03
  13  17  -5  183.88  115.99
 -15  -3   9   61.07  119.29
  -9 -17   3  226.33  121.77
  -2  -8   0 1376.81  131.03
   6  10  -2  834.96  158.81
  10  12  -4  346.60  150.08
  10  24  -2  150.94   92.60
  14  14  -6   20.83  108.08
 -13  -7   7  133.38  127.35
 -13   5   9  249.38  127.90
 -11   1   7  319.77  135.35
  -8  -6   4  586.59  159.04
  -6   2   4  258.20  129.87
   3   5  -1 8631.93  320.66
   3  17   1  158.36   98.84
   4  26   2   47.66   51.98
  11   9  -5  588.59  158.51
 -10 -14   4  118.72  125.27
  -8  18   8  192.86   80.12
  -6  14   6  168.71   79.52
  -3 -19  -1  204.50   89.67
  -2 -22  -2  152.59   72.81
   7   7  -3  862.07  170.81
   7  19  -1  146.35  115.07
  11  21  -3  206.70  110.81
  12   6  -6  651.49  167.76
  16  20  -6   71.12   86.33
 -16 -12   8  188.77  109.58
 -14  -4   8  127.41  130.23
 -11 -11   5  193.92  139.55
  -9  -3   5 1307.11  199.41
  -9   9   7  298.05  121.39
  -5 -13   1 2182.63  200.03
  -5  23   7   68.11   42.25
  -4 -16   0  355.89  130.93
   8   4  -4 1247.68  185.32
  12  18  -4  182.22  116.01
 -12  -8   6  236.35  142.50
 -12   4   8  418.25  151.98
   4   2  -2 3613.95  203.43
   8  16  -2  417.72  152.94
   9   1  -5  268.09  145.11
   9  25  -1  220.47  104.13
  10  -2  -6  397.37  127.80
  13  15  -5  161.60  125.61
 -15  -1   9  193.58  144.82
 -10   0   6 1753.44  210.83
  -8 -18   2  277.90  127.32
  -7   5   5 1156.40  166.01
  -6 -10   2 1118.22  176.66
   5  23   1  152.60   78.54
  14  12  -6  533.82  159.76
  15  21  -5   12.86   75.10
 -13  -5   7  353.47  154.75
 -13   7   9  270.67  123.67
  -9 -15   3  231.95  136.79
  -7  -7   3  661.92  166.29
  -4  10   4 5378.47  212.86
   4  14   0  970.67  141.27
   9  13  -3  294.90  151.45
  10  22  -2  145.92   94.41
  16  18  -6   34.32   83.48
  17  15  -7   39.92   93.03
 -16 -10   8   33.69   97.43
 -14  -2   8   95.83  126.73
 -11   3   7  107.38  123.52
 -10 -12   4  483.62  167.33
  -4  -2   2 3515.37  210.98
   1  21   3   75.16   46.93
   7  -7  -5  523.20  127.26
  10  10  -4  635.32  176.26
  11  19  -3   79.61  106.00
 -11  -9   5  682.45  177.18
  -8  -4   4  924.48  180.37
  -8   8   6  533.67  127.36
  11   7  -5  434.96  149.15
  12   4  -6  389.25  151.82
 -15 -11   7  474.01  148.51
 -15   1   9  203.78  133.84
 -12  -6   6  401.04  158.13
  -7  17   7   82.55   65.16
   0  12   2  154.48   47.13
   3  27   3   20.26   40.17
   5  11  -1  146.84  128.19
   6  20   0  330.55  107.47
  12  16  -4   26.76  114.60
  13  13  -5  139.34  129.74
  14  22  -4  129.71   91.58
 -12   6   8  186.27  111.66
  -5   1   3 2346.88  168.73
  14  10  -6  321.02  137.73
  15  19  -5   11.08   71.25
  16  16  -6   36.69   89.68
 -16  -8   8   75.52   93.14
 -13  -3   7  169.28  122.35
   5 -15  -5  109.94   54.49
   6   8  -2 1466.88  164.92
   7  17  -1  135.23  105.18
   9  23  -1  128.56   84.24
 -14   0   8    0.07  114.85
  -8 -16   2   75.20  116.17
   7   5  -3  527.62  136.60
   8  14  -2   38.99  130.36
 -14 -12   6  667.25  164.40
 -10 -10   4  330.50  149.10
  -6   4   4 2556.14  179.93
   9  11  -3  381.46  144.36
  10  20  -2   19.03   90.24
 -15  -9   7   59.46  106.12
 -15   3   9   51.21  105.26
 -11  -7   5  244.81  141.42
 -11   5   7  100.35  108.62
  -5 -11   1  201.43  115.81
  -5  13   5  962.44   98.61
  -4 -14   0  919.90  131.42
  -3 -17  -1  176.28   89.97
   2  18   2  480.23   81.82
   4 -12  -4  154.45   66.26
   4  24   2  351.48   80.09
  10   8  -4  242.25  143.70
  11   5  -5  125.57  124.29
  11  17  -3  225.69  116.84
  12   2  -6  342.83  132.10
  14  20  -4  395.63  127.15
 -16  -6   8   53.38  128.62
 -12  -4   6  491.35  172.90
 -10  14   8   26.74   76.97
  -8  20   8   28.61   59.64
   7  27   1  218.04   83.14
  12  14  -4  179.94  138.63
  13  11  -5  163.15  140.72
  14   8  -6  583.97  179.82
  15  17  -5  220.05  128.60
  16  14  -6   79.39  122.34
 -17  -3   9   18.64  129.28
 -13  -1   7  112.37  144.22
  -7  -5   3  650.29  158.79
  -2 -20  -2  413.25   80.07
 -13 -13   5  182.73  141.19
 -12   8   8  520.07  152.61
  -8  -2   4 3144.50  252.92
  -7   7   5  101.38  124.70
   3  -9  -3 1631.13   95.58
   5  21   1  181.77   98.14
   8  24   0  391.05  111.31
 -15  -7   7   54.12  132.00
 -14 -10   6  329.83  145.15
 -14   2   8   49.72  120.78
  -1 -23  -3  376.61   70.41
   3  15   1  451.21  114.27
 -16  -4   8   79.83  138.21
  -9 -11   3  372.08  180.22
  -9   1   5  216.41  163.13
  -8 -14   2  464.75  171.33
  -7 -17   1  314.41  152.27
   6  18   0 1180.83  169.08
   7  -9  -5  826.74  140.66
   9  21  -1   86.79  107.82
  13  21  -3  247.51  127.48
  18  18  -6  113.39  104.06
 -11  -5   5   50.26  136.72
 -10  -8   4  104.54  173.13
 -10   4   6  321.09  144.87
  -6  16   6  418.16   91.42
   2  -6  -2 3946.31  139.96
   2  28   4   69.82   43.11
  10  18  -2  728.65  164.09
  14  18  -4  135.79  119.64
  15  15  -5  176.49  137.97
  16  12  -6  240.21  150.99
 -18 -10   8   60.24  112.23
 -17  -1   9   44.80  140.36
 -12  -2   6  281.21  170.65
   4  12   0 2964.84  202.35
   6  -6  -4 2615.36  189.58
   7  15  -1  627.84  172.70
   9  -3  -5  547.27  139.86
  11  15  -3  343.52  156.81
  12   0  -6   71.04  114.91
  12  12  -4  995.72  205.92
  13   9  -5  635.47  183.07
  14   6  -6  304.97  160.01
 -13 -11   5  259.44  159.54
 -12 -14   4   93.72  137.89
 -11   7   7  206.10  126.61
   2   6   0  579.65  128.72
   8  12  -2  443.08  182.84
   9   9  -3  429.14  179.53
  10   6  -4  833.11  203.61
  11   3  -5  205.91  158.03
 -14  -8   6  258.87  157.67
 -13   1   7  153.01  148.52
  -9  13   7  259.17  113.66
   1  -3  -1 3064.13  109.58
   4   0  -2  650.49  159.83
   6  28   2   57.97   60.38
 -16  -2   8   64.81  152.42
 -15  -5   7  337.82  169.44
 -14   4   8   91.59  125.73
 -12  10   8   45.88  110.48
  17  19  -5  135.97  113.30
  18  16  -6  111.57  114.56
 -18  -8   8   67.96  120.99
 -17 -11   7   24.17  107.64
  -3  -3   1  565.41  159.69
   3  25   3   58.20   58.30
   7  25   1  196.20   94.48
  12  22  -2  139.48  111.68
 -17   1   9  162.80  152.27
 -10  16   8   99.89   91.65
  -7  19   7  230.06   77.30
  -5  -9   1 1282.63  190.99
  -4   0   2  308.40  143.08
  -2  -6   0 1026.70  135.58
  13  19  -3   82.50  111.40
  14  16  -4  564.85  174.44
  15  13  -5  202.61  155.92
  16  10  -6  310.32  168.22
 -10  -6   4 1076.36  221.20
  -8 -12   2  357.63  156.71
  -8   0   4 2454.93  228.87
  -4 -12   0 2868.46  204.65
   8  22   0  131.09  102.38
  14   4  -6  794.90  196.76
 -14  -6   6  143.06  141.61
 -13  -9   5  219.62  165.17
 -12 -12   4  543.91  184.70
 -11 -15   3  502.58  177.85
 -11  -3   5  336.51  180.95
  -9   3   5 1146.13  197.96
  -7 -15   1  481.11  180.99
  -4  22   6  135.79   31.95
  -1  -9  -1  679.26   85.41
   4  22   2  249.06   80.38
   9  19  -1  498.19  153.54
  10  16  -2  281.71  154.61
  11  13  -3  170.95  156.98
  12  10  -4  215.77  167.14
  13   7  -5  400.80  176.94
 -17  -9   7  226.48  149.79
 -16 -12   6   98.38  139.36
 -15  -3   7  187.61  157.95
 -12   0   6  168.28  164.04
  -6 -18   0  959.42  149.60
  -1   3   1 3337.21  115.55
  16  20  -4  178.42  119.63
  17  17  -5  171.79  123.75
  18  14  -6   67.89  125.05
 -18  -6   8  124.36  127.71
 -16   0   8  223.71  139.85
 -13   3   7  213.40  138.07
 -10   6   6  209.22  128.89
  -3 -15  -1  531.37  108.62
   5  19   1   87.95   90.25
  11   1  -5  669.72  166.32
 -14   6   8  637.31  162.74
 -11   9   7  420.22  130.53
   0  22   4   52.33   43.91
   6  16   0   98.58  122.04
  10   4  -4 3989.09  288.28
  16   8  -6  228.58  144.02
   8  10  -2  203.94  141.06
   9  -5  -5  111.28  120.20
  12  20  -2    0.01  105.31
  -8  12   6  252.58   99.69
  -2 -18  -2  531.73   91.76
 -17  -7   7  116.58  128.82
 -16 -10   6  194.09  138.07
 -15 -13   5  223.10  145.45
   7 -11  -5  281.93   95.97
  18  12  -6   96.89  124.11
 -18  -4   8   86.36  147.16
 -15  -1   7  825.37  202.63
 -14  -4   6  797.07  202.47
 -13  -7   5  275.39  158.96
 -12 -10   4  428.82  196.93
 -11 -13   3  145.39  162.13
  -3   9   3 1566.11   98.54
   6  26   2   29.74   65.69
  13   5  -5 1158.63  217.27
  15  21  -3   74.40  116.43
  16  18  -4  124.80  123.16
  17  15  -5  650.64  186.10
 -11  -1   5  963.55  206.92
 -10 -16   2  110.39  146.49
 -10  -4   4 3908.97  312.50
  -9  -7   3 1684.08  234.62
  -9  15   7  241.65   94.96
   0 -12  -2   50.42   54.90
   1  19   3  552.20   73.53
   7   1  -3  606.78  171.36
   7  23   1  104.26   96.96
  12   8  -4   66.93  166.14
 -13   5   7  385.20  163.83
 -12   2   6  313.49  170.60
   6   4  -2  736.88  170.03
   8  20   0  190.21  127.45
   9  17  -1  384.37  167.83
  10  14  -2  661.76  191.62
  11  11  -3  262.14  183.65
  16   6  -6  305.23  145.24
  19  19  -5   55.58  108.70
  20  16  -6   10.12   97.87
 -19 -11   7   37.63  112.42
 -14   8   8  171.57  136.71
 -10  18   8   26.79   77.68
  -7 -13   1   71.57  164.25
  -4  12   4  309.49   78.01
  15   9  -5  206.29  151.53
  -1 -21  -3   80.41   59.51
   5   7  -1  300.93  169.75
   6  -8  -4  200.16  127.63
  11  -1  -5  540.30  192.44
  14  12  -4  372.72  181.86
 -18  -2   8  149.06  153.22
 -17  -5   7  435.24  184.75
 -16  -8   6  398.52  166.05
 -15 -11   5  399.07  176.71
 -14 -14   4  372.20  178.95
  -9   5   5  441.42  174.03
  -8   2   4 2328.99  227.95
  -7  -1   3  606.79  179.03
  -6 -16   0  113.67  147.04
  -6  -4   2  716.66  173.62
  10  24   0 1154.94  181.37
  11  21  -1  505.16  157.86
  13  15  -3  194.04  158.58
  18  10  -6  224.10  162.99
 -10   8   6  208.21  134.16
  -5  15   5  169.22   77.31
  10   2  -4  237.58  179.94
  16  16  -4  313.66  148.01
  17  13  -5  193.44  160.76
 -16   4   8   15.89  138.93
 -15   1   7  414.70  174.18
 -14  -2   6  550.88  189.13
 -13  -5   5 1222.40  227.27
 -12  -8   4  173.88  189.43
  -5  -7   1  238.97  168.34
   9   5  -3  444.71  188.67
  14  22  -2  177.80  123.01
  15  19  -3   74.32  121.56
  19  17  -5   41.90   98.78
  20  14  -6  394.16  165.02
 -20  -6   8  105.68  137.37
 -19  -9   7  185.30  141.00
 -12  14   8   46.02   90.23
 -11 -11   3  238.74  191.14
  -5 -19  -1  245.18  126.50
   2  26   4   77.19   54.67
  13   3  -5  694.22  197.87
  18  20  -4   48.61  104.92
 -18 -12   6  114.52  122.70
   5  -5  -3 2349.99  179.89
   8   8  -2 4897.60  310.99
   9  -7  -5  678.47  164.36
  12   6  -4 2070.90  261.35
  -6  18   6  124.20   67.17
  -4 -10   0 7433.55  320.40
   3  23   3  226.34   83.67
   7  11  -1  381.29  170.83
  15   7  -5  261.62  160.81
 -18   0   8  154.00  149.85
 -17  -3   7   64.81  148.83
 -16  -6   6  231.19  171.93
 -15  -9   5  107.73  155.21
 -13   7   7   87.89  136.95
 -12   4   6  135.49  145.91
 -11   1   5  704.06  202.54
 -10  -2   4  319.59  190.14
  -9 -17   1  451.17  177.51
   4  20   2 1104.77  134.27
  11   9  -3  542.99  211.71
 -14 -12   4  320.10  160.32
 -14  10   8   69.93  119.22
  -9  -5   3  498.09  199.32
  10  12  -2  228.21  186.15
  14  10  -4  166.92  173.93
  17  11  -5   58.42  152.51
  20  12  -6   26.44  119.80
 -13 -15   3   61.95  163.12
  -8  -8   2 4599.82  309.57
  -7  21   7   67.60   61.81
   5  27   3   54.51   58.34
   6  24   2  319.99   94.13
   8  -4  -4 1306.21  193.54
   8  18   0  209.51  140.72
   9  15  -1  538.65  192.89
  13  13  -3  186.91  168.43
  16  14  -4  186.02  164.19
  19  15  -5  101.05  131.53
 -20  -4   8   39.94  135.28
 -19  -7   7   33.98  128.67
 -18 -10   6  263.04  157.35
 -15   3   7  184.03  144.32
 -14   0   6  694.88  191.47
   0 -24  -4   24.49   35.94
   4  -2  -2 4137.67  205.01
   7  21   1  194.35  101.09
  11  19  -1  354.16  137.43
  12  16  -2   84.55  143.12
  15  17  -3  268.77  155.08
  18  18  -4  157.96  126.50
 -16   6   8   53.44  119.35
 -13  -3   5  448.38  171.43
 -12  -6   4 2108.76  250.97
  -8  14   6  495.70  103.88
  -7 -11   1  599.94  152.00
  -7  11   5  406.19  105.91
  -5   5   3 2165.92  165.09
  -3 -13  -1  714.77  116.55
   9  25   1  194.49   96.55
  10  22   0   61.47   93.84
  13  23  -1  106.96  105.76
  14  20  -2  330.24  137.73
 -11  -9   3  140.59  168.92
  -9  17   7  112.23   81.84
  13   1  -5  547.91  178.60
 -15  -7   5  420.54  166.11
 -10  10   6  662.68  126.53
   4 -14  -4   97.02   42.33
   7 -13  -5  186.42   88.19
  15   5  -5   16.05  138.04
 -20  -2   8  107.06  131.49
 -19  -5   7   15.27  125.96
 -14 -10   4  237.12  139.64
 -11  13   7  350.65  117.07
  -9   7   5  444.33  138.03
  -8   4   4 1126.83  165.90
   9   3  -3  593.46  170.63
  12   4  -4   56.11  158.13
  17   9  -5   62.83  142.58
  19  13  -5   36.00  124.11
  21  17  -5    9.43   90.20
 -18  -8   6   88.78  145.67
 -17 -11   5   59.44  139.38
 -13 -13   3   80.80  155.05
  -9 -15   1  662.54  206.01
   6   2  -2 4093.28  268.87
  14   8  -4  132.28  173.19
  16  12  -4  676.04  201.33
  18  16  -4  204.04  148.85
 -21  -9   7   72.01  120.62
 -14  12   8   72.89  107.10
 -13   9   7  180.31  141.59
 -12   6   6  370.46  157.52
 -11   3   5  261.16  176.09
  -7   1   3  743.47  192.45
   3   1  -1 3663.16  224.88
  11   7  -3  638.06  215.49
  13  11  -3  448.23  203.25
  17  19  -3  228.51  135.46
 -16   8   8   61.78  116.94
 -15   5   7  270.06  158.41
 -10   0   4  351.18  190.94
  -3  -1   1 3389.78  223.78
  -2 -16  -2  224.67   89.68
   8   6  -2 2135.22  243.93
  15  15  -3  224.87  167.99
 -14   2   6  194.54  167.18
 -13  -1   5  275.53  179.67
  -8 -18   0   86.05  133.91
  -6  -2   2 3959.44  269.52
  -5 -17  -1  299.29  138.37
   9  -9  -5   78.04  117.24
  10  10  -2 2264.33  263.39
  12  14  -2 1027.45  213.91
  14  18  -2  238.45  157.31
 -18   4   8   30.15  130.89
 -17   1   7   58.65  137.80
 -16  -2   6   99.38  158.56
 -12  -4   4   99.42  195.62
  -9  -3   3  598.25  202.69
   5   5  -1  133.59  174.46
  11  17  -1  126.27  154.66
  12  24   0  196.30  119.62
  13  21  -1  151.87  129.11
 -20   0   8   58.68  131.76
 -19  -3   7    6.48  135.78
 -15  -5   5   14.94  155.91
   1 -15  -3  231.63   24.27
   7   9  -1 1285.73  203.41
   9  13  -1 1982.87  257.80
  10  20   0  109.74  118.50
  11  -5  -5   20.64  144.90
  21  15  -5  130.77  122.51
 -18  -6   6  313.82  174.10
 -14  -8   4  184.30  182.86
 -11  -7   3 1820.91  261.43
  -8  -6   2 1345.43  224.43
   8  16   0  108.35  145.92
   9  23   1  183.45   96.42
  13  -1  -5  280.01  169.98
  15   3  -5  224.59  171.95
  17   7  -5  762.05  211.75
  19  11  -5   27.13  131.99
  20  18  -4   65.84  109.01
 -21  -7   7   25.80  118.29
 -20 -10   6   97.70  129.08
 -17  -9   5  137.74  153.61
  -5  -5   1   95.59  173.03
   6 -10  -4  310.09  124.97
   6  12   0  255.79  157.55
   8  26   2   74.32   83.68
  18  14  -4  259.73  163.22
 -16 -12   4  184.62  158.31
 -13 -11   3  290.76  193.75
 -10 -10   2 3634.37  312.76
  14   6  -4  446.48  185.19
  16  10  -4   10.37  157.98
  17  17  -3  404.52  160.47
   8  -6  -4  703.07  175.95
  10  -2  -4  229.33  147.26
  12   2  -4  460.03  208.05
  -4 -20  -2 1120.74  136.24
  -7  -9   1 1700.88  221.31
   6  22   2  142.49   94.40
  15  13  -3  214.16  170.08
  16  20  -2  140.15  129.35
 -12 -14   2  322.63  183.39
   5  25   3  154.81   79.76
   4  28   4  152.88   58.66
  21  13  -5  127.75  140.13
  13   9  -3  135.64  181.26
  14  16  -2  539.12  179.39
  -9 -13   1 1709.93  235.23
 -17   3   7   26.58  141.71
 -15   7   7   57.93  127.49
 -20   2   8   86.03  127.49
 -18   6   8   66.82  118.49
  19   9  -5  475.31  196.35
  11   5  -3  359.63  205.46
   4  18   2  381.01  101.98
 -16   0   6  349.55  171.03
 -14   4   6  637.04  174.95
 -12   8   6  109.60  131.12
 -21  -5   7  119.96  139.81
 -19  -1   7   28.12  136.04
 -13  11   7  266.52  134.45
  20  16  -4   58.79  117.01
   9   1  -3 1175.18  212.14
  12  12  -2   76.05  175.28
  13  19  -1  224.93  148.69
  -4  -8   0  660.16  181.67
 -11 -17   1  266.43  157.30
 -15  -3   5  119.93  163.52
 -13   1   5  217.43  169.84
 -11   5   5   49.20  139.53
 -20  -8   6  111.21  135.11
 -18  -4   6   34.83  143.84
 -10  12   6   38.12   93.66
 -11  15   7  128.61   94.10
  17   5  -5  104.80  159.52
  18  12  -4   68.45  150.19
  -1 -19  -3  179.21   64.69
  19  19  -3   99.23  117.76
  -6 -12   0  293.51  150.07
  12  22   0   56.25  105.25
   3  21   3  675.02   93.97
 -19 -11   5   41.50  133.06
 -17  -7   5  671.14  201.40
  15   1  -5  324.72  156.83
   7  -3  -3 2812.59  215.08
  10   8  -2 1042.84  200.58
  11  15  -1  287.96  148.52
  -8 -16   0  193.09  147.81
 -16 -10   4   34.29  137.93
 -14  -6   4  465.01  181.73
 -12  -2   4  661.50  188.26
 -10   2   4  211.34  146.71
  -9   9   5  241.72  116.37
  -9  19   7  154.40   77.42
  13  -3  -5  778.96  180.42
  16   8  -4  106.31  153.64
  17  15  -3  450.10  163.02
   2  24   4  135.00   55.76
  -8  16   6  186.61   82.82
   5  -7  -3 1326.96  134.72
  -8   6   4  383.49  140.70
  11  -7  -5   85.60  128.25
  21  11  -5    0.00  103.65
  14   4  -4  413.46  182.42
  15  11  -3  651.36  188.39
   8   4  -2 1495.65  207.67
  16  18  -2   11.32  108.45
   9  11  -1 1076.41  186.30
  -9  -1   3  707.65  176.29
  -7  13   5  200.67   90.07
 -21  -3   7   67.65  125.56
  19   7  -5  401.08  178.97
  20  14  -4  185.91  136.71
  15  21  -1   35.44  105.73
 -12 -12   2  275.59  172.75
   2  14   2  103.22   86.37
 -20  -6   6  135.79  133.31
 -19   1   7   85.69  129.38
  12   0  -4  238.80  196.24
  14  14  -2  147.92  179.17
  -7 -19  -1  124.07  120.13
  -5 -15  -1  373.48  141.91
 -10  -8   2 1479.32  251.56
   8  24   2  675.15  122.62
  -7   3   3 2593.49  209.57
 -18  -2   6  185.37  161.02
 -17   5   7  569.55  166.15
  13   7  -3  757.13  235.66
  19  17  -3   74.35  122.56
   8  14   0  238.22  193.60
  -8  -4   2 2463.24  264.87
  -6  10   4  291.28  109.70
 -19  -9   5  439.77  179.73
 -17  -5   5  306.80  181.47
 -16   2   6   72.90  143.84
 -15   9   7  181.20  139.88
  17   3  -5  167.94  175.67
  23  13  -5   85.68  125.66
  18  10  -4   84.59  167.77
   3 -11  -3  458.45   47.97
  -3 -11  -1  758.36  139.04
   7   7  -1 2196.90  247.54
   7  27   3  125.21   70.36
 -18 -12   4   34.87  145.81
 -15  -1   5  216.62  178.99
 -14   6   6   40.99  136.07
  10  -4  -4 4232.13  310.77
  18  20  -2  171.98  130.22
  13  17  -1  122.66  155.96
 -11 -15   1  188.09  181.27
   1   7   1 4898.78  178.73
 -16  -8   4  193.85  178.71
  15  -1  -5  243.52  169.63
  21   9  -5  180.68  163.71
  22  16  -4   87.85  122.30
  11   3  -3 1650.39  256.10
  17  13  -3  171.89  170.58
  12  10  -2  300.72  214.65
  -9 -11   1 1130.10  239.52
 -14  -4   4  255.97  203.11
 -13   3   5  391.14  182.97
  -6  20   6  255.60   58.09
 -23  -5   7   97.02  127.84
  16   6  -4  317.93  201.49
  12  20   0  220.78  140.05
  -6   0   2 2610.39  238.34
 -15 -11   3  400.01  197.37
   1  17   3  327.47   54.54
 -22  -8   6   77.59  126.02
 -12  10   6  330.92  146.91
 -21  -1   7   30.16  137.04
  20  12  -4  154.66  155.50
  16  16  -2   81.33  148.31
  -7  -7   1 1788.26  241.69
 -12   0   4  301.89  205.23
 -20  -4   6  279.66  173.52
 -19   3   7    8.10  143.74
  19   5  -5   78.87  160.18
  11  13  -1  126.93  183.27
   6  10   0 1197.17  205.02
  11  23   1  104.98   99.85
   6  20   2  629.16  134.87
 -13  -7   3  747.45  243.64
 -11   7   5  513.40  181.87
  -5  17   5  112.37   63.85
  23  11  -5   24.61  129.44
   8  -8  -4  806.20  179.05
  14   2  -4   51.71  190.62
  15   9  -3  215.28  183.13
  15  19  -1   85.89  138.00
  -8 -14   0   83.50  170.43
 -14 -14   2   58.60  158.49
 -19  -7   5  440.64  187.45
 -18   0   6  183.94  164.85
   9  -1  -3  897.62  214.17
  19  15  -3   91.04  150.99
  -4 -18  -2  344.63  126.22
  10   6  -2  453.63  221.18
 -11  -3   3 1069.26  242.15
 -17  -3   5  159.62  174.08
 -17   7   7  143.75  141.76
 -11  17   7   90.28   90.32
  18   8  -4 1273.03  256.43
  22  14  -4  129.26  145.72
   4  -4  -2 1536.20  173.84
  14  12  -2  839.27  230.70
   5   3  -1 8015.68  363.73
  10  16   0  454.05  207.53
  14  22   0  235.60  136.68
 -12 -10   2  166.10  213.32
   5  23   3  145.98   85.48
 -18 -10   4   51.34  153.47
 -10   4   4 3712.98  298.77
 -16   4   6  318.28  165.20
 -23  -3   7   70.34  133.95
  18  18  -2  518.51  178.09
 -16  -6   4  397.06  187.35
 -10  14   6  253.46  119.73
  13   5  -3 2688.89  319.86
  21  17  -3   74.73  130.67
  -5  -3   1 6891.94  348.01
 -17 -13   3   39.34  161.18
 -22  -6   6  180.56  147.80
 -21   1   7   46.50  136.89
 -15  11   7  140.29  127.78
  12  -2  -4  846.89  224.66
  17  11  -3  246.40  197.55
  13  15  -1  205.36  194.50
  17  21  -1  100.59  137.22
   5  13   1 1597.77  197.08
 -10  -6   2  806.71  238.07
   4  26   4   74.84   55.02
 -21  -9   5  123.33  146.16
  -9  11   5  733.89  134.72
 -20  -2   6  204.72  170.54
  16   4  -4   49.92  186.88
  20  10  -4   54.18  171.53
 -11 -13   1  239.96  217.73
 -15  -9   3  148.00  193.03
  -9   1   3 1291.05  226.64
 -14  -2   4  243.87  207.15
   0  20   4  417.49   55.50
 -14   8   6  391.15  151.60
   0 -22  -4   74.00   49.80
  16  14  -2  354.67  171.23
  -7 -17  -1  201.79  138.02
  -4   4   2 1550.17  155.21
 -19  -5   5  108.59  148.97
 -19   5   7    9.76  125.67
   6 -12  -4 1798.01  148.84
  -2 -14  -2   90.68   97.39
   8   2  -2 1040.58  207.31
  12   8  -2  196.74  198.26
   8  22   2   41.91   94.57
  -4  14   4  466.00   78.89
 -13   5   5 1062.57  195.60
 -24  -8   6  119.86  120.85
 -18   2   6  332.84  157.95
 -18  -8   4  946.89  196.86
  18   6  -4  119.66  174.73
  11   1  -3 1335.19  226.59
  15   7  -3  512.33  185.02
  15  17  -1  161.33  138.83
 -10 -16   0  362.94  157.73
   8  12   0   37.24  161.82
  -9  -9   1 3503.36  284.28
  -8   8   4  103.79  130.07
 -17  -1   5   61.80  147.48
 -22  -4   6  128.10  136.67
 -17   9   7  113.46  119.45
 -13  15   7   46.48   88.49
  -9  21   7   34.31   63.68
  10  -6  -4  594.04  171.25
  14   0  -4  109.26  179.53
  18  16  -2  176.76  150.11
   4   6   0 1772.44  189.33
  11  21   1   82.71  111.66
  -8  -2   2 1417.42  224.19
   4  16   2  411.84  119.73
   7  25   3  113.78   75.18
 -12   2   4  332.47  173.14
  24  14  -4   32.70  132.22
  -3 -21  -3  626.24  101.41
  21  15  -3  176.98  161.26
  11  11  -1 2411.76  298.03
 -17 -11   3  205.56  182.53
 -21  -7   5   49.71  144.61
 -16   6   6  277.87  169.12
 -21   3   7  150.84  146.35
  14  10  -2 1558.03  284.81
  -5 -13  -1 2695.30  229.30
  14  20   0   59.46  135.54
 -13 -15   1  400.10  207.00
 -12  -8   2  440.06  244.13
 -16  -4   4  125.42  186.60
 -20   0   6    2.29  148.96
  20   8  -4  229.82  206.48
  17   9  -3  536.04  235.78
  23  17  -3   11.38  132.54
  20  18  -2  119.64  144.56
  17  19  -1  162.94  161.12
  10  24   2  119.70  105.02
 -20 -10   4   19.87  148.82
   6  28   4   48.09   57.52
 -24  -6   6  124.77  132.60
  -8  18   6  118.46   77.43
  -6 -20  -2  538.99  146.89
   7   5  -1  324.31  233.72
  -4  -6   0 1394.95  219.96
   7  15   1  341.15  194.97
  13  23   1   49.40  121.28
 -11  -1   3 1066.32  245.46
  -7   5   3  745.23  191.42
 -19  -3   5  151.67  178.59
 -15   3   5  148.35  178.18
 -11   9   5  554.43  173.81
 -19   7   7  109.07  141.93
  16   2  -4 1473.66  282.22
  13   3  -3 1639.77  296.20
  10   4  -2 2600.44  301.14
  -8 -12   0  188.79  206.45
  10  14   0  248.32  220.93
 -15  -7   3  645.65  248.42
 -23  -9   5   71.40  139.56
 -23   1   7   74.30  145.15
 -15  13   7   23.58  106.30
  22  10  -4  218.16  175.19
  19  11  -3  420.11  226.63
  16  12  -2  157.67  205.94
  13  13  -1  645.31  237.42
   3  19   3   90.83   88.86
 -22  -2   6   66.21  151.32
 -18   4   6   53.80  159.57
 -11 -11   1 2303.87  269.58
  -7  -5   1   84.33  210.00
 -18  -6   4  193.74  190.56
 -14   0   4  117.49  194.12
  18   4  -4  114.45  189.33
  24  12  -4   20.56  152.53
   9  -3  -3  655.64  234.17
  21  13  -3  196.19  187.71
 -14 -10   2 1316.87  260.48
 -10   6   4 1071.41  233.84
 -21  -5   5  115.40  146.74
  -7  15   5  279.87  103.92
 -14  10   6  378.46  160.63
 -11  19   7   66.19   84.97
  15   5  -3  555.66  269.96
   6  -2  -2 3666.41  289.59
  18  14  -2  340.53  211.08
  15  15  -1  702.33  242.44
 -10  -4   2 3260.65  318.08
   6  18   2  537.14  152.94
 -17   1   5  259.01  187.23
 -21   5   7  218.61  162.52
  23  15  -3   34.03  142.29
  12   6  -2  935.39  282.31
   3  -1  -1 4553.20  257.29
  12  16   0  746.43  234.37
   9  17   1  324.45  192.33
 -17  -9   3  356.82  213.45
 -13  -3   3 1020.93  251.37
 -24  -4   6  156.99  146.43
 -17  11   7   38.53  122.87
   8 -10  -4  155.52  169.33
  20   6  -4  369.92  230.10
  20  16  -2  216.84  175.47
   9   7  -1 1625.09  274.96
 -20  -8   4  168.00  176.83
 -13   7   5  531.36  189.36
 -20   2   6  147.51  175.63
  14  -2  -4  186.03  220.70
  17   7  -3 1294.84  271.66
  17  17  -1  307.86  189.60
   6   8   0  842.94  237.57
  -3   1   1 2761.33  202.87
   0  10   2 4970.59  152.90
 -16  -2   4  252.10  210.28
 -23  -7   5   20.52  137.63
 -16   8   6  165.83  151.82
 -10  16   6  348.75  125.13
 -23   3   7   39.85  133.03
  22   8  -4   61.99  193.43
  -7 -15  -1  564.72  192.59
 -10 -14   0  270.67  220.66
  14  18   0  304.74  197.81
 -16 -12   2  211.35  195.45
  -6   2   2 3255.17  274.85
 -19  -1   5  360.47  199.83
  11  -1  -3 1080.80  281.26
  -4 -16  -2  804.53  141.17
  14   8  -2  379.60  271.57
  19  19  -1  229.68  168.51
  11  19   1  951.55  207.51
   8  20   2  173.54  134.54
 -19 -11   3  230.60  191.66
  -9   3   3 1079.70  234.74
 -22   0   6  204.01  171.21
 -19   9   7  138.23  154.48
 -13  17   7  173.96   99.92
  24  10  -4  171.02  181.67
  19   9  -3  846.08  266.78
  16  20   0   60.19  142.12
 -12  -6   2 2218.85  315.95
 -15  -5   3  895.83  267.53
   5  21   3  112.64   94.41
 -12   4   4  825.24  245.94
   2  22   4  290.91   75.54
 -15   5   5  101.63  163.69
  16   0  -4  526.92  213.25
   5  -9  -3  470.35  124.41
  16  10  -2  331.89  189.13
  11   9  -1 1024.55  263.61
  -6  -8   0  141.53  183.61
  13  21   1  281.66  150.78
 -18  -4   4  112.69  171.80
  -6  12   4 1895.83  160.39
 -21  -3   5  363.74  180.10
 -18   6   6  480.87  172.93
  21  11  -3  168.33  168.73
   8   0  -2    0.00  194.67
  -9  13   5  363.49  119.69
 -24  -2   6   45.85  139.92
  13  11  -1   96.21  233.78
 -12 -16   0  227.12  177.13
   8  10   0   68.51  188.61
 -15  15   7   25.36   95.28
  10  -8  -4  248.88  185.99
  25  15  -3   12.44  133.85
 -17  -7   3 1040.34  239.39
   7  23   3  113.67  100.34
 -20  -6   4  711.55  210.56
 -14   2   4  372.36  195.69
 -23  -5   5  147.09  149.53
 -17   3   5  188.81  162.85
 -20   4   6  318.75  175.23
  20   4  -4   79.22  193.83
  -1 -17  -3   39.86   81.90
  20  14  -2  750.05  222.10
  -9 -17  -1  379.81  168.38
  -3  -9  -1  323.27  150.08
 -14  -8   2  335.17  223.71
  12  24   2   10.68  117.23
 -11   1   3 1355.65  251.77
  22   6  -4  146.07  223.75
  15   3  -3  223.32  259.05
  22  16  -2   49.50  165.26
  15  13  -1  129.23  213.62
  10  12   0   47.26  231.73
   5  11   1   54.94  160.94
  -8   0   2   38.44  215.52
   9  25   3   83.01  103.28
   4  24   4  172.17   81.83
  24   8  -4   88.69  204.87
  10   2  -2  533.39  272.16
  17  15  -1  280.11  215.58
 -19  -9   3  666.27  235.77
 -22  -8   4  110.26  165.53
 -25  -7   5   76.03  143.15
 -19   1   5  219.84  191.54
 -22   2   6  117.07  166.25
 -14  12   6  339.80  151.76
 -17  13   7  179.52  132.70
  12  -6  -4 1167.72  259.42
  17   5  -3 1043.45  302.09
  -6 -18  -2  369.07  159.41
  19  17  -1  304.06  207.56
  -8 -10   0  942.04  244.05
  12  14   0  484.68  257.86
 -16 -10   2  260.42  226.90
 -16   0   4  497.98  235.84
  19   7  -3  716.73  294.18
 -13  -1   3  589.47  269.67
  -8  10   4   84.83  130.56
   6  26   4   81.48   81.22
 -24   0   6   22.80  158.93
  14  -4  -4   75.25  246.82
   7  -7  -3  630.23  204.82
  21   9  -3  162.32  255.11
  12   4  -2 1667.92  328.64
  14  16   0  295.32  233.81
 -13 -11   1  177.83  211.45
   7  13   1  222.39  213.59
 -18  -2   4  337.70  230.01
 -21  -1   5  204.24  196.21
   1  25   5   64.45   47.59
 -16  10   6  212.48  164.98
  23  11  -3   55.24  218.01
  25  13  -3    2.54  179.91
  14   6  -2  251.04  292.90
  16  18   0   15.94  190.32
  18  20   0   17.62  189.39
 -18 -12   2  141.75  200.47
 -10  -2   2  708.68  269.76
 -13   9   5  168.95  177.71
   4 -16  -4  226.36   61.35
  16  -2  -4   61.68  234.62
   9  15   1  824.16  250.31
 -15  -3   3  287.05  255.54
 -23  -3   5  329.98  200.16
 -18   8   6  139.60  182.19
  18   0  -4   21.77  233.63
  16   8  -2  263.05  260.48
  18  10  -2  442.43  280.50
   7   3  -1  618.09  275.97
 -10 -12   0   57.41  236.36
 -15 -13   1  215.53  210.81
  11  17   1   76.33  188.87
 -20  -4   4   72.21  199.43
 -10   8   4  284.80  205.89
 -15   7   5  403.27  204.84
   3  27   5   23.92   51.27
  20   2  -4   -0.01  213.94
   9  -5  -3  557.58  245.06
  20  12  -2   66.96  230.12
  22  14  -2  117.13  205.87
  24  16  -2   31.00  169.65
  -5 -11  -1  184.73  190.72
  13  19   1  169.48  204.40
  15  21   1  132.08  174.58
 -12  -4   2 2050.84  326.38
   2  12   2 1594.47  149.23
 -17  -5   3  632.02  268.81
  -5   9   3  632.17  152.90
 -25  -5   5   21.72  146.63
 -20   6   6  292.40  186.59
   9   5  -1 1453.48  309.17
 -22  -6   4  154.07  191.77
 -17   5   5  142.99  195.18
 -11  21   7   69.25   87.56
  -3 -19  -3   87.42   89.23
  11   7  -1  440.65  287.48
 -12 -14   0  505.50  233.54
 -19  -7   3  834.84  263.61
 -12   6   4 1921.26  277.92
 -22   4   6  118.16  172.59
 -13  19   7   49.98   88.66
  13   9  -1 1538.87  311.18
  15  11  -1  555.49  256.53
  21  17  -1  339.21  188.92
 -14  -6   2  270.38  254.46
   4  14   2 1998.99  189.68
 -24  -8   4  130.15  161.00
 -19   3   5  202.17  186.91
 -24   2   6  113.17  169.23
  -6  22   6   29.85   48.41
  13  -1  -3  330.32  222.93
  15   1  -3  281.87  223.91
  -7 -13  -1  -20.81  152.02
  17  13  -1  336.50  202.55
  19  15  -1  310.57  206.91
   6  16   2 1107.00  184.18
 -21  -9   3   66.54  161.60
  -7   7   3  494.18  157.87
 -14   4   4   19.18  184.39
  17   3  -3  310.87  185.69
  19   5  -3  158.60  170.35
  21   7  -3   46.40  152.06
  23   9  -3   27.53  133.77
  25  11  -3  111.74  120.00
  -9  -5   1 1160.41  192.64
 -16  -8   2  312.19  190.22
   8  18   2  184.97  147.42
  10  20   2   63.50  119.07
 -16   2   4  -85.48  145.03
 -21   1   5   14.47  133.54
  -8  20   6  -23.43   60.33
 -23  -1   5    6.63  103.13
 -10  18   6   45.23   66.13
   6 -14  -4   61.82  170.96
 -18 -10   2   -6.93  171.92
   0   0   0    0.00    0.00
_computing_structure_solution     'SHELXT 2018/2 (Sheldrick, 2018)'
;
_shelx_hkl_checksum     76320
_shelx_res_file
;
TITL natrolite.res in Fdd2
    natrolite.res
    created by SHELXL-2019/3 at 16:52:58 on 22-Oct-2024
REM Old TITL 43 in Fdd2
REM SHELXT solution in Fdd2: R1 0.170, Rweak 0.149, Alpha 0.033
REM <I/s>   4.003 for   37 systematic absences,  Orientation as input
REM Flack x = -0.020 ( 0.361 ) from   495 Parsons' quotients
REM Formula found by SHELXT:  O14 Al2 Si3
CELL  0.02510  18.6339  18.7878   6.8361   90.000   90.000   90.000
ZERR   2.000   0.0081   0.0042   0.0015    0.000    0.000    0.000
LATT -4
SYMM -X, -Y, Z
SYMM 1/4+X, 1/4-Y, 1/4+Z
SYMM 1/4-X, 1/4+Y, 1/4+Z
SFAC  H 0.037 0.561 0.127 3.791 0.236 13.556 0.129 37.723 0 0 0 0 0.32 1.008
SFAC  O 0.143 0.305 0.51 2.268 0.937 8.262 0.392 25.665 0 0 0 0 0.63 15.999
SFAC  Na 0.332 0.495 0.986 4.085 1.488 31.511 1.966 118.494 0 0 0 0 1.55 22.99
SFAC  Al 0.358 0.453 0.975 3.774 2.639 23.386 1.91 80.502 0 0 0 0 1.26 26.982
SFAC  Si 0.363 0.428 0.974 3.557 2.721 19.39 1.766 64.333 0 0 0 0 1.16 28.086
UNIT 32 96 16 16 24
DFIX 0.98 0.02 O00A H1A
L.S. 20
BOND
ACTA
LIST 6
FMAP 2
PLAN 20
WGHT    0.188800    2.040900
EXTI 3358.074219
FVAR       2.30654
SI01  5    0.346362    0.711690    0.182844    11.00000    0.01247    0.00952 =
         0.01394    0.00228   -0.00019    0.00087
NA1   3    0.279131    0.531500    0.191159    11.00000    0.03003    0.02129 =
         0.03963    0.00835   -0.00571    0.00006
SI02  5    0.250000    0.750000    0.554748    10.50000    0.01063    0.01520 =
         0.01441    0.00000    0.00000   -0.00202
AL03  4    0.287035    0.843823    0.941805    11.00000    0.01475    0.01071 =
         0.01371   -0.00481    0.00296   -0.00186
O005  2    0.429839    0.681640    0.197862    11.00000    0.01476    0.01435 =
         0.01772   -0.00169   -0.00396    0.00240
O006  2    0.347364    0.786022    0.057467    11.00000    0.02574    0.01450 =
         0.02962    0.00635   -0.00577    0.00707
O007  2    0.293423    0.653051    0.082381    11.00000    0.01749    0.02147 =
         0.02947    0.00254   -0.01179   -0.00140
O008  2    0.320033    0.727860    0.414772    11.00000    0.02006    0.02917 =
         0.01165    0.00053    0.00397   -0.00159
O009  2    0.272844    0.817412    0.694914    11.00000    0.02018    0.02289 =
         0.02079   -0.00656   -0.00337   -0.00180
O00A  2    0.193030    0.560240    0.446044    11.00000    0.03117    0.03812 =
         0.03435    0.00909    0.00056    0.00072
AFIX 148
H1A   1    0.143995    0.556539    0.393103    11.00000   -1.50000
AFIX   0
H1B   1    0.195031    0.605731    0.529361    11.00000   -1.50000
REM <hkl>
REM natrolite.hkl
REM </hkl>
HKLF 4
REM  natrolite.res in Fdd2
REM wR2 = 0.3791, GooF = S = 1.170, Restrained GooF = 1.170 for all data
REM R1 = 0.1387 for 1948 Fo > 4sig(Fo) and 0.1586 for all 2469 data
REM 93 parameters refined using 2 restraints
END
WGHT      0.1848      2.0609
REM Highest difference peak  0.315,  deepest hole -0.246,  1-sigma level  0.079
Q1    1   0.3291  0.6917  0.2278  11.00000  0.05    0.31
Q2    1   0.3292  0.7311  0.1535  11.00000  0.05    0.30
Q3    1   0.3652  0.7397  0.1943  11.00000  0.05    0.29
Q4    1   0.3289  0.5181  0.1843  11.00000  0.05    0.26
Q5    1   0.3468  0.7000  0.0891  11.00000  0.05    0.25
Q6    1   0.2643  0.8656  0.9289  11.00000  0.05    0.24
Q7    1   0.2732  0.8205  0.9418  11.00000  0.05    0.24
Q8    1   0.3646  0.6992  0.2321  11.00000  0.05    0.24
Q9    1   0.2773  0.8298  0.8926  11.00000  0.05    0.24
Q10   1   0.3126  0.6807  0.0942  11.00000  0.05    0.22
Q11   1   0.3501  0.8353  0.1652  11.00000  0.05    0.22
Q12   1   0.2629  0.5716  0.1650  11.00000  0.05    0.22
Q13   1   0.3182  0.8237  0.9434  11.00000  0.05    0.20
Q14   1   0.2824  0.5080  0.1736  11.00000  0.05    0.20
Q15   1   0.4054  0.7106  0.2016  11.00000  0.05    0.20
Q16   1   0.3825  0.7823  0.1561  11.00000  0.05    0.20
Q17   1   0.3055  0.8415  0.8751  11.00000  0.05    0.20
Q18   1   0.2799  0.6331 -0.0677  11.00000  0.05    0.20
Q19   1   0.2676  0.7709  0.6343  11.00000  0.05    0.20
Q20   1   0.3061  0.6438 -0.0308  11.00000  0.05    0.19
;
_shelx_res_checksum     27061
data_histidine
_audit_creation_method     'SHELXL-2019/3'
_chemical_name_systematic     ?
_chemical_name_common     'L-Histidine monochloride monohydrate'
_chemical_formula_moiety     'C6 H10 N3 O2 1+, Cl 1-, H2 O'
_chemical_formula_sum     'C6 H12 Cl N3 O3'
_chemical_formula_weight     209.64
_chemical_melting_point     ?
_chemical_absolute_configuration     ?
_space_group_crystal_system     orthorhombic
_space_group_name_H-M_alt     'P 21 21 21'
_space_group_name_Hall     'P 2ac 2ab'
loop_
    _space_group_symop_operation_xyz
    'x, y, z'
    '-x+1/2, -y, z+1/2'
    '-x, y+1/2, -z+1/2'
    'x+1/2, -y+1/2, -z'
_cell_length_a     6.7936(3)
_cell_length_b     8.8294(4)
_cell_length_c     15.1621(10)
_cell_angle_alpha     90
_cell_angle_beta     90
_cell_angle_gamma     90
_cell_volume     909.47(8)
_cell_formula_units_Z     4
_cell_measurement_reflns_used     3641
_cell_measurement_theta_min     0.094
_cell_measurement_theta_max     1.123
_cell_measurement_temperature     293(2)
_exptl_crystal_description     powder
_exptl_crystal_colour     white
_exptl_crystal_size_max     ?
_exptl_crystal_size_mid     ?
_exptl_crystal_size_min     ?
_exptl_crystal_density_diffrn     1.531
_exptl_crystal_density_meas     ?
_exptl_crystal_density_method     ?
_exptl_crystal_F_000     155
_exptl_absorpt_coefficient_mu     0.000
_exptl_absorpt_correction_type     ?
_exptl_absorpt_process_details     ?
_exptl_absorpt_correction_T_min     ?
_exptl_absorpt_correction_T_max     ?
_diffrn_ambient_temperature     293(2)
_diffrn_source     'JEOL JSM-2300ED'
_diffrn_radiation_type     electrons
_diffrn_radiation_wavelength     0.0251
_diffrn_measurement_device_type     'Rigaku XtaLAB Synergy-ED'
_diffrn_measurement_method     '3D ED'
_diffrn_detector_area_resol_mean     ?
_diffrn_reflns_number     85165
_diffrn_reflns_av_R_equivalents     0.4252
_diffrn_reflns_av_unetI/netI     0.1118
_diffrn_reflns_theta_min     0.094
_diffrn_reflns_theta_max     1.123
_diffrn_reflns_theta_full     0.863
_diffrn_measured_fraction_theta_max     1.000
_diffrn_measured_fraction_theta_full     1.000
_diffrn_reflns_limit_h_min     -10
_diffrn_reflns_limit_h_max     10
_diffrn_reflns_limit_k_min     -13
_diffrn_reflns_limit_k_max     13
_diffrn_reflns_limit_l_min     -23
_diffrn_reflns_limit_l_max     23
_refine_special_details     ?
_reflns_number_total     3641
_reflns_number_gt     2589
_reflns_threshold_expression     'I > 2\s(I)'
_refine_ls_structure_factor_coef     Fsqd
_refine_ls_matrix_type     full
_refine_ls_R_factor_all     0.1484
_refine_ls_R_factor_gt     0.1231
_refine_ls_wR_factor_gt     0.3116
_refine_ls_wR_factor_ref     0.3221
_refine_ls_goodness_of_fit_ref     1.121
_refine_ls_restrained_S_all     1.121
_refine_ls_number_reflns     3641
_refine_ls_number_parameters     167
_refine_ls_number_restraints     1
_refine_ls_hydrogen_treatment     refall
_refine_ls_weighting_scheme     calc
_refine_ls_weighting_details
              'w=1/[\s^2^(Fo^2^)+(0.1315P)^2^+0.1548P] where P=(Fo^2^+2Fc^2^)/3'
_atom_sites_solution_hydrogens     difmap
_atom_sites_solution_primary     ?
_atom_sites_solution_secondary     ?
_refine_ls_shift/su_max     0.060
_refine_ls_shift/su_mean     0.000
_refine_diff_density_max     0.178
_refine_diff_density_min     -0.190
_refine_ls_extinction_method
;
SHELXL2019/2 (Sheldrick 2015<i>b</i>)
;
_refine_ls_extinction_coef     9000(16)
_refine_ls_extinction_expression
                                  'Fc^*^=kFc[1+0.001xFc^2^\l^3^/sin(2\q)]^-1/4^'
_refine_ls_abs_structure_details
;
 All f" are zero, so absolute structure could not be determined
;
_refine_ls_abs_structure_Flack     ?
loop_
    _atom_type_symbol
    _atom_type_description
    _atom_type_scat_dispersion_real
    _atom_type_scat_dispersion_imag
    _atom_type_scat_source
    'C' 'C' 0.0000 0.0000
                         'International Tables Vol C Tables 4.2.6.8 and 6.1.1.4'
    'H' 'H' 0.0000 0.0000
                         'International Tables Vol C Tables 4.2.6.8 and 6.1.1.4'
    'N' 'N' 0.0000 0.0000
                         'International Tables Vol C Tables 4.2.6.8 and 6.1.1.4'
    'O' 'O' 0.0000 0.0000
                         'International Tables Vol C Tables 4.2.6.8 and 6.1.1.4'
    'Cl' 'Cl' 0.0000 0.0000
                         'International Tables Vol C Tables 4.2.6.8 and 6.1.1.4'
_computing_data_collection     ?
_computing_cell_refinement     ?
_computing_data_reduction     ?
_computing_structure_solution
;
SHELXT2018/2 (Sheldrick, 2015<i>a</i>)
;
_computing_structure_refinement
;
SHELXL2019/2 (Sheldrick, 2015<i>b</i>)
;
_computing_molecular_graphics     ?
_computing_publication_material     ?
loop_
    _atom_site_type_symbol
    _atom_site_label
    _atom_site_fract_x
    _atom_site_fract_y
    _atom_site_fract_z
    _atom_site_U_iso_or_equiv
    _atom_site_adp_type
    _atom_site_calc_flag
    _atom_site_occupancy
    _atom_site_disorder_assembly
    _atom_site_disorder_group
    Cl Cl1 0.2817(4) 0.4777(3) 0.4269(2) 0.0196(7) Uani d 1 . .
    O O1 0.8578(8) 0.5116(8) 0.6705(5) 0.0314(16) Uani d 1 . .
    O O2 0.7942(8) 0.4333(6) 0.5365(4) 0.0207(11) Uani d 1 . .
    C C1 0.7555(8) 0.4440(7) 0.6157(5) 0.0142(13) Uani d 1 . .
    C C2 0.5738(9) 0.3657(7) 0.6517(5) 0.0146(12) Uani d 1 . .
    H H2 0.607(8) 0.277(6) 0.704(4) 0.045(11) Uiso d 1 . .
    N N1 0.4699(8) 0.2857(6) 0.5811(4) 0.0157(11) Uani d 1 . .
    H H1A 0.413(5) 0.363(4) 0.531(2) 0.023(7) Uiso d 1 . .
    H H1B 0.562(4) 0.204(4) 0.555(2) 0.018(6) Uiso d 1 . .
    H H1C 0.333(5) 0.242(5) 0.612(3) 0.041(10) Uiso d 1 . .
    C C4 0.4402(10) 0.4731(7) 0.7016(5) 0.0177(13) Uani d 1 . .
    H H4A 0.524(6) 0.503(5) 0.761(3) 0.038(10) Uiso d 1 . .
    H H4B 0.314(5) 0.416(4) 0.719(2) 0.022(7) Uiso d 1 . .
    C C5 0.3822(9) 0.6121(7) 0.6520(5) 0.0157(13) Uani d 1 . .
    N N5 0.1917(8) 0.6488(6) 0.6339(4) 0.0176(12) Uani d 1 . .
    H H5 0.059(5) 0.579(4) 0.658(3) 0.024(7) Uiso d 1 . .
    C C6 0.1848(9) 0.7748(8) 0.5897(5) 0.0212(15) Uani d 1 . .
    H H6 0.063(6) 0.843(5) 0.566(3) 0.033(8) Uiso d 1 . .
    N N7 0.3655(10) 0.8235(7) 0.5804(5) 0.0237(13) Uani d 1 . .
    H H7 0.408(6) 0.920(5) 0.543(3) 0.033(8) Uiso d 1 . .
    C C8 0.4922(9) 0.7262(7) 0.6181(5) 0.0191(14) Uani d 1 . .
    H H8 0.645(4) 0.750(3) 0.621(2) 0.017(6) Uiso d 1 . .
    O O3 0.8396(10) 0.6514(9) 0.8312(5) 0.0374(17) Uani d 1 . .
    H H3A 0.952(6) 0.622(4) 0.861(3) 0.030(8) Uiso d 1 . .
    H H3B 0.831(5) 0.602(4) 0.775(3) 0.025(7) Uiso d 1 . .
loop_
    _atom_site_aniso_label
    _atom_site_aniso_U_11
    _atom_site_aniso_U_22
    _atom_site_aniso_U_33
    _atom_site_aniso_U_12
    _atom_site_aniso_U_13
    _atom_site_aniso_U_23
    Cl1 0.0119(10) 0.0187(13) 0.0282(18) -0.0005(10) -0.0027(11) 0.0058(13)
    O1 0.0105(19) 0.055(4) 0.029(4) -0.010(2) 0.003(2) -0.014(3)
    O2 0.019(2) 0.018(2) 0.025(3) -0.0012(19) 0.004(2) 0.003(2)
    C1 0.009(2) 0.013(3) 0.020(4) 0.0008(18) -0.002(2) -0.002(3)
    C2 0.015(2) 0.013(3) 0.016(3) -0.002(2) -0.002(2) 0.000(3)
    N1 0.016(2) 0.014(2) 0.017(3) 0.0027(18) -0.001(2) 0.001(2)
    C4 0.027(3) 0.008(3) 0.018(3) 0.000(2) 0.000(3) 0.000(2)
    C5 0.013(2) 0.013(3) 0.021(4) 0.000(2) -0.001(2) 0.004(3)
    N5 0.014(2) 0.014(2) 0.024(3) 0.0001(18) 0.002(2) 0.004(2)
    C6 0.009(2) 0.024(3) 0.030(4) 0.003(2) -0.005(2) -0.002(3)
    N7 0.030(3) 0.012(2) 0.029(4) 0.003(2) 0.003(3) 0.005(3)
    C8 0.014(2) 0.013(3) 0.031(4) -0.003(2) 0.004(3) 0.002(3)
    O3 0.031(3) 0.052(4) 0.029(4) 0.021(3) -0.005(3) -0.008(4)
_geom_special_details
;
 All esds (except the esd in the dihedral angle between two l.s. planes)
 are estimated using the full covariance matrix.  The cell esds are taken
 into account individually in the estimation of esds in distances, angles
 and torsion angles; correlations between esds in cell parameters are only
 used when they are defined by crystal symmetry.  An approximate (isotropic)
 treatment of cell esds is used for estimating esds involving l.s. planes.
;
loop_
    _geom_bond_atom_site_label_1
    _geom_bond_atom_site_label_2
    _geom_bond_site_symmetry_2
    _geom_bond_distance
    _geom_bond_publ_flag
    O1 C1 . 1.236(9) ?
    O2 C1 . 1.233(9) ?
    C1 C2 . 1.516(9) ?
    C2 N1 . 1.464(9) ?
    C2 C4 . 1.515(9) ?
    C4 C5 . 1.492(9) ?
    C5 C8 . 1.355(9) ?
    C5 N5 . 1.362(8) ?
    N5 C6 . 1.300(9) ?
    C6 N7 . 1.309(9) ?
    N7 C8 . 1.343(9) ?
loop_
    _geom_angle_atom_site_label_1
    _geom_angle_atom_site_label_2
    _geom_angle_atom_site_label_3
    _geom_angle_site_symmetry_1
    _geom_angle_site_symmetry_3
    _geom_angle
    _geom_angle_publ_flag
    O2 C1 O1 . . 124.9(6) ?
    O2 C1 C2 . . 119.2(6) ?
    O1 C1 C2 . . 115.8(6) ?
    N1 C2 C4 . . 112.2(5) ?
    N1 C2 C1 . . 110.5(6) ?
    C4 C2 C1 . . 112.5(5) ?
    C5 C4 C2 . . 114.9(6) ?
    C8 C5 N5 . . 105.7(6) ?
    C8 C5 C4 . . 131.0(6) ?
    N5 C5 C4 . . 123.2(6) ?
    C6 N5 C5 . . 110.0(5) ?
    N5 C6 N7 . . 107.6(6) ?
    C6 N7 C8 . . 110.2(6) ?
    N7 C8 C5 . . 106.5(6) ?
_shelx_space_group_comment
;
The symmetry employed for this shelxl refinement is uniquely defined
by the following loop, which should always be used as a source of
symmetry information in preference to the above space-group names.
They are only intended as comments.
;
_shelx_estimated_absorpt_T_min     ?
_shelx_estimated_absorpt_T_max     ?
_shelx_hkl_file
;
  -6   4  18   30.81   46.96
  -3   1  10  477.32   82.04
   0  -4   5  212.31   56.00
   1   2  -6  135.52   57.58
   2  -1  -6  820.98   85.79
  -6   8  13   -4.13   16.31
  -6   4  18  -11.01   20.09
  -5   4  14   36.82   21.02
  -5   0  19   29.36   25.26
  -4   0  15    7.99   25.18
  -4  -3  19    9.05   22.95
  -3  -3  15  118.85   32.57
  -3  -6  19   42.31   26.84
  -1  -5  10  103.93   29.50
  -1  -8  14   12.40   20.38
   0   6  -7  -11.18   22.16
   2   6 -14    1.99   21.38
   3   2 -13  158.84   35.57
   4   0 -14   -1.48   25.15
   5  -3 -14   31.92   22.14
   6  -5 -15   83.45   26.72
  -6   7  14   12.29   21.16
  -5   3  15   10.63   24.55
  -5  -1  20   47.88   35.10
  -4   4  10   74.38   29.63
  -4  -4  20    5.68   26.65
  -2  -6  15   58.93   28.72
   0   7  -8  100.25   26.06
   2   9 -17    3.97   22.23
   2   8 -16    6.53   20.02
   2   7 -15   30.40   22.76
   3   4 -15   58.84   32.85
   3   3 -14  -23.70   29.30
   3  -3  -7  151.86   31.13
   4   1 -15   18.21   27.49
   4  -5  -8   34.06   24.78
   5  -2 -15    2.63   23.75
   5  -7  -9   40.91   21.77
   6  -4 -16   19.28   23.34
  -5   8   9    4.44   17.64
  -4  -1  16   22.33   30.52
  -3   5   5   19.28   19.06
  -3   0  11    4.88   34.01
  -3  -4  16   50.73   30.83
  -2  -3  11   44.19   35.75
  -1  -2   6  177.88   37.29
  -1  -9  15  -10.77   26.05
   0  -8  10   36.95   22.78
   1   3  -7  420.28   43.67
   2   0  -7  800.74   56.52
   3   6 -17   23.97   28.59
   3   5 -16   72.16   33.43
   4   2 -16   16.40   29.50
   5  -1 -16   37.96   29.65
   6  -3 -17   -3.14   26.80
   6  -8 -11    0.50   21.22
  -6   6  15   17.77   23.48
  -5   7  10   14.41   23.11
  -5   2  16   35.68   32.23
  -4   3  11  126.87   37.58
  -2   8  -2   62.08   10.16
  -2   1   6  678.09   52.00
  -2  -7  16   12.35   27.39
  -1  -6  11   95.07   32.87
   0   9 -10   60.47   25.81
   0   8  -9   63.97   24.04
   1   4  -8  114.86   34.02
   1  -7   5  322.47   30.33
   2  -9   4  111.49   15.62
   3   7 -18   22.75   29.28
   3  -2  -8   13.71   29.95
   4   4 -18    4.23   27.36
   4   3 -17   -0.36   26.12
   5   1 -18    7.16   26.06
   5   0 -17   21.21   28.63
   5  -6 -10   36.71   24.69
   6  -1 -19    8.94   26.75
   6  -2 -18   -0.76   26.55
  -6   5  16   17.13   26.88
  -5   6  11   54.18   26.21
  -5   1  17   24.31   29.32
  -4   2  12   54.14   30.32
  -4  -2  17   23.97   33.23
  -3   4   6  159.91   32.02
  -3  -1  12  358.10   53.38
  -3  -5  17    6.94   29.44
  -2  -4  12   73.20   36.30
  -1 -10  16   -1.46   24.28
   0  10 -11    6.90   18.90
   0  -5   6   31.28   25.62
   2   1  -8  332.13   44.20
   2  -5  -1  745.83   25.60
   3  -7  -2  179.71   18.32
   4   5 -19   -7.16   28.33
   4  -4  -9   65.07   31.85
   5   3 -20   45.51   29.07
   5   2 -19   -1.30   26.79
   6  -7 -12    1.92   21.31
  -6   4  17   47.11   31.51
  -5   0  18   -9.02   25.77
  -4  -3  18    9.64   29.53
  -3  -2  13  203.71   43.88
  -3  -6  18   25.20   30.21
  -2   0   7  772.81   55.98
  -2  -8  17   10.64   29.35
  -1  -7  12  121.82   33.94
   0  -9  11   22.03   24.40
   1   6 -10   87.66   32.21
   1   5  -9  126.64   36.75
   2   2  -9  193.99   41.24
   3  -1  -9   19.27   29.55
   4  -3 -10  450.23   52.74
   5  -5 -11    8.66   24.48
   6  -6 -13   28.41   25.44
  -6   3  18    0.79   25.36
  -5   5  12   34.07   24.42
  -5  -1  19   12.51   27.41
  -4   8   5   56.69   18.50
  -4   1  13  179.18   42.90
  -4  -4  19   13.52   27.63
  -3   3   7  108.27   30.87
  -2   9  -3   78.00   12.84
  -2  -5  13   19.98   26.14
  -1  -3   7  329.97   45.01
   1  10 -14    7.61   21.33
   1   9 -13   32.65   26.07
   1   8 -12   15.56   23.76
   1   7 -11   51.01   29.07
   2   3 -10  107.12   38.61
   3   0 -10   26.47   31.75
   4  -2 -11   95.97   36.24
   5  -4 -12   31.43   27.67
  -6   2  19    0.41   28.06
  -5   4  13   29.46   28.14
  -5  -2  20   26.60   27.58
  -4   0  14   16.19   27.03
  -3  -3  14   11.85   32.43
  -3  -7  19  -14.41   26.35
  -1  -8  13   25.87   26.56
   2   5 -12   70.17   34.72
   2   4 -11   34.51   34.17
   3   1 -11   73.19   37.88
   4  -1 -12  135.45   41.04
   5  -3 -13   42.38   29.12
   6  -4 -15   37.25   29.93
   6  -5 -14  -10.10   24.41
  -6   8  12    5.74   23.08
  -6   7  13  -11.70   23.19
  -5   3  14   31.42   28.37
  -4   7   6   67.19   22.36
  -4  -1  15   19.51   30.69
  -4  -5  20   14.05   27.83
  -3   2   8   44.83   29.63
  -3  -4  15   71.98   36.49
  -2  -1   8  306.15   45.12
  -2  -6  14   35.22   29.20
  -1  -4   8   74.20   31.70
   0  -6   7   23.48   27.96
   1  -8   6   36.82   20.57
   2   9 -16   43.03   26.60
   2   8 -15   -0.44   23.10
   2   7 -14   22.62   27.45
   2   6 -13    6.83   26.57
   3   3 -13   72.08   33.57
   3   2 -12   53.15   35.16
   4   0 -13    5.61   28.09
   4  -8  -4   19.68   15.22
   5  -2 -14   25.68   24.91
   6  -3 -16    8.84   24.17
  -6   6  14   12.89   24.49
  -5   2  15    7.54   26.54
  -4   6   7   32.07   24.94
  -4  -2  16   30.62   28.88
  -2  -2   9  138.88   38.50
  -2  -7  15    1.55   24.91
  -1  -9  14   -3.14   23.77
   3   8 -18   29.59   26.90
   3   7 -17   -3.79   21.58
   3   6 -16   26.95   28.05
   3   5 -15   21.37   28.56
   3   4 -14    6.50   31.03
   4   6 -19    7.27   25.99
   4   5 -18   28.07   28.52
   4   4 -17   27.35   28.94
   4   3 -16    3.11   22.52
   4   2 -15    3.49   24.33
   4   1 -14    3.90   31.42
   5   2 -18   14.08   27.70
   5   1 -17   46.35   30.93
   5   0 -16   14.97   24.21
   5  -1 -15   25.58   29.57
   6   0 -19    3.89   23.73
   6  -1 -18   10.50   26.49
   6  -2 -17   -4.99   26.29
  -6   5  15   28.50   26.88
  -6   4  16   15.38   24.12
  -5   1  16   30.99   31.15
  -4   5   8   54.06   28.04
  -4  -3  17    2.02   26.60
  -3   1   9   19.20   32.07
  -3  -5  16   29.77   31.27
   0  -7   8  106.38   28.76
   3  -6  -3  278.80   27.01
   5   3 -19   -0.54   25.28
  -6   3  17   11.74   25.07
  -5   0  17   -7.37   30.63
  -5  -1  18    6.80   26.38
  -4   4   9   71.00   32.98
  -3   0  10   25.99   31.69
  -3  -6  17   25.86   23.63
  -2  -3  10   32.67   33.05
  -2  -8  16    7.63   24.49
  -1  -5   9  126.06   36.88
  -1 -10  15   -9.56   23.57
   1  -9   7   26.07   18.22
   4  -7  -5  167.60   25.67
   5  -8  -7   19.88   18.72
  -6   2  18   -6.58   26.68
  -5  -2  19    5.25   26.05
  -4   3  10  481.77   54.12
  -4  -4  18   53.61   32.11
  -3  -1  11  118.57   38.92
  -3  -7  18   -8.97   23.28
  -2  -9  17    3.36   24.07
  -1  -6  10  114.28   34.72
   5  -7  -8   25.35   20.59
   6  -8 -10   45.33   22.69
  -6   1  19   37.29   30.63
  -5   8   8   19.63   18.23
  -5   7   9   24.09   22.11
  -5   6  10   31.64   24.87
  -5  -3  20   22.70   28.24
  -4   2  11   38.83   33.52
  -4   1  12   94.83   36.86
  -4  -5  19   -2.63   29.27
  -3  -2  12   26.96   32.00
  -2  -4  11   14.32   35.62
  -1   9  -6   19.76   17.24
   0  -8   9   47.88   24.56
   2  -4  -2  541.15   28.76
   3  -5  -4   90.20   22.80
   4  -6  -6   95.64   24.74
   6  -7 -11    3.26   19.60
  -5   5  11   25.34   24.20
  -5   4  12   39.13   27.71
  -4   0  13   39.48   31.03
  -3  -3  13   61.47   32.44
  -2  -5  12   32.74   28.98
  -1   8  -5   29.51   19.32
  -1   7  -4  277.30   28.08
  -1   4  -1  291.72   14.15
  -1  -7  11   24.65   27.39
   0  10 -10   29.10   19.17
   1  10 -13   11.80   21.94
   4  -5  -7   33.03   26.26
   5  -5 -10   33.25   23.77
   5  -6  -9   40.61   24.05
   6  -5 -13   -8.94   25.59
   6  -6 -12   11.81   21.88
  -5   3  13   21.78   26.34
  -5   2  14   13.95   28.41
  -4  -1  14    1.23   26.91
  -3  -4  14    2.87   25.98
  -2  -6  13   26.59   27.08
  -1   6  -3  256.95   22.13
  -1   5  -2  213.59   17.74
   0   9  -9   36.66   20.69
   0   8  -8   32.32   21.49
   0  -9  10   42.37   22.47
   1   9 -12   23.42   21.18
   1  -2  -1  642.53   25.79
   2   9 -15   -0.37   22.96
   2   8 -14   23.72   24.66
   3   8 -17   -6.38   20.61
   3   7 -16   10.42   23.65
   3  -4  -5  258.17   32.83
   4   6 -18    9.97   24.53
   4  -4  -8   46.39   29.57
   5   4 -19    7.04   24.62
   5   3 -18    9.46   26.70
   5  -3 -12  101.07   32.77
   5  -4 -11   12.90   25.34
   6   1 -19   23.96   24.92
   6   0 -18   10.25   22.97
   6  -1 -17    4.77   21.62
   6  -2 -16   20.97   24.14
   6  -3 -15   28.90   27.32
   6  -4 -14    4.79   22.62
  -6   8  11    7.70   20.09
  -6   7  12   -0.20   20.68
  -6   6  13    6.73   22.04
  -5   1  15   33.67   27.69
  -4  -2  15   10.33   22.15
  -3  -5  15   -6.38   26.25
  -2  -7  14   18.80   24.65
  -1  -8  12   12.91   22.17
   0   7  -7    5.46   24.39
   1   8 -11   19.20   22.44
   1   7 -10   35.68   25.78
   2   7 -13   44.13   26.17
   2   6 -12   42.32   27.53
   2  -3  -3  411.05   32.26
   3   6 -15   -7.37   23.73
   3   5 -14   49.36   29.43
   3  -3  -6  122.27   30.59
   4   5 -17  -12.18   27.32
   4   4 -16   14.43   24.31
   4   3 -15   14.17   27.26
   4   2 -14   50.60   32.24
   4  -1 -11   33.03   33.79
   4  -2 -10   63.84   34.63
   4  -3  -9  245.89   42.20
   5   2 -17   -0.17   23.86
   5   1 -16   25.15   28.86
   5   0 -15   66.07   31.02
   5  -1 -14   10.76   25.68
   5  -2 -13   60.95   31.16
  -6   5  14   -5.78   21.89
  -6   4  15    5.41   23.98
  -6   3  16  -11.39   23.71
  -5   0  16   -5.01   26.10
  -5  -1  17    9.68   25.96
  -4  -3  16   -7.11   27.53
  -4  -4  17  -12.10   25.21
  -3  -6  16    7.03   23.81
  -2  -8  15   -7.56   21.61
  -1  -9  13   17.46   23.45
   0   6  -6   35.03   22.57
   0   5  -5  245.14   28.88
   1   6  -9   74.98   33.79
   1   5  -8  133.83   32.51
   2   5 -11  188.00   41.24
   2   4 -10  308.13   46.17
   2  -2  -4  995.56   51.26
   3   4 -13  123.28   37.16
   3   3 -12  171.84   41.43
   3   2 -11   64.64   36.20
   3   1 -10  227.19   43.34
   3   0  -9   62.04   32.42
   3  -1  -8  214.04   36.65
   3  -2  -7  395.12   43.38
   4   1 -13  127.59   40.58
   4   0 -12   58.90   34.59
  -6   2  17   -3.41   26.37
  -6   1  18   11.96   24.53
  -6   0  19   12.33   24.12
  -5  -2  18   -6.22   26.25
  -5  -3  19   26.76   23.34
  -4  -5  18    3.34   23.94
  -3  -7  17    4.72   21.69
  -2  -9  16    2.31   21.11
  -1 -10  14   -2.84   19.08
   0   4  -4   43.63   23.56
   1   4  -7  191.66   34.34
   1   3  -6  852.71   54.45
   1  -1  -2  132.36   25.39
   2   3  -9  139.27   37.69
   2   2  -8  116.09   34.35
   2   1  -7  493.17   47.07
   2   0  -6  237.31   38.19
   2  -1  -5  440.23   41.80
  -4  -6  19   -2.53   20.35
  -3  -8  18   16.33   22.63
   0   2  -2  277.95   25.38
   1   2  -5   99.41   31.63
   1   1  -4  129.51   32.15
   1   0  -3  410.69   38.41
  -1   1   2  160.68   27.06
  -1   0   3  451.74   38.86
   0   1  -1  192.82   20.64
   7  -3 -17    2.33   22.09
   7  -4 -16   16.26   21.06
   7  -5 -15   -1.70   19.57
   7  -6 -14   -9.05   19.44
   7  -7 -13    5.63   19.22
  -3   2   7  291.57   39.75
  -3   1   8  135.71   36.97
  -2   3   3  207.14   26.83
  -2   2   4  932.05   50.06
  -2   1   5  452.06   42.81
  -2   0   6  670.59   50.33
  -2  -1   7  414.26   44.48
  -1  -1   4  112.71   31.91
  -1  -2   5  175.12   34.07
   0  -1   1  203.08   19.69
   4   7 -18   12.83   20.41
   5   5 -19    5.19   20.56
   5   4 -18   11.25   24.44
   6   2 -19   -3.89   27.81
   6   1 -18   12.35   24.26
   6   0 -17    9.64   21.64
  -4   4   8   59.24   28.20
  -4   3   9  191.75   38.66
  -4   2  10   90.94   36.15
  -4   1  11   40.89   32.67
  -4   0  12  118.35   39.63
  -3   4   5  384.68   37.87
  -3   3   6  197.96   32.68
  -3   0   9   58.34   34.10
  -3  -1  10  487.10   53.46
  -3  -2  11   70.89   34.17
  -2   4   2  405.28   25.48
  -2  -2   8   63.36   33.82
  -2  -3   9  131.87   34.27
  -1  -4   7  217.00   34.82
   0  -2   2  273.01   27.16
   2  10 -15   11.95   20.29
   3   8 -16    8.94   22.09
   4   6 -17   12.33   25.34
   4   5 -16   12.84   28.29
   5   3 -17   14.08   22.15
   5   2 -16   21.00   25.63
   6  -1 -16   11.51   23.21
   6  -2 -15   19.44   22.39
   6  -3 -14   26.50   26.65
   6  -4 -13   13.97   23.53
   6  -5 -12   11.79   20.79
   6  -6 -11   57.58   23.86
   6  -7 -10   10.03   20.05
   6  -8  -9    2.16   16.50
  -5   5  10   24.84   23.89
  -5   4  11   36.34   26.51
  -5   3  12   39.86   25.81
  -5   2  13    6.60   23.00
  -5   1  14   21.21   24.67
  -5   0  15   20.31   26.94
  -5  -1  16   26.72   27.55
  -4   5   7   50.07   25.85
  -4  -1  13   78.03   35.04
  -4  -2  14   11.58   27.50
  -4  -3  15   22.33   27.95
  -3   5   4  100.92   22.22
  -3  -3  12   99.77   37.92
  -3  -4  13  154.56   37.53
  -3  -5  14   46.36   30.73
  -2  -4  10  198.73   41.59
  -2  -5  11   82.44   34.75
  -1  -5   8  123.30   34.89
   0  -3   3  126.10   22.49
   0  -4   4   28.34   21.60
   2   9 -14   18.39   20.64
   3   7 -15    4.25   22.77
   4   4 -15   22.68   24.87
   5   1 -15   46.23   28.61
   5   0 -14    3.66   24.53
  -6   6  12   29.48   22.82
  -6   5  13   18.15   26.72
  -6   4  14   10.93   23.63
  -6   3  15   59.50   28.59
  -6   2  16   22.38   26.92
  -6   1  17   19.08   25.68
  -6   0  18   -7.33   23.73
  -6  -1  19   -3.60   22.77
  -5   6   9   88.70   26.17
  -5  -2  17   42.87   31.23
  -5  -3  18   -6.39   22.49
  -5  -4  19   -6.17   21.81
  -4   6   6   48.23   21.93
  -4  -4  16   29.45   29.50
  -4  -5  17   10.77   22.03
  -4  -6  18   -0.93   22.54
  -3  -6  15   18.75   24.16
  -3  -7  16   -2.37   22.91
  -2  -6  12   93.88   32.30
  -2  -7  13    4.93   23.38
  -1  -6   9   95.22   33.87
  -1  -7  10   30.72   22.50
   0  -5   5  184.66   27.92
   1  10 -12   14.89   20.80
   2   8 -13   -1.26   19.50
   3   6 -14   -5.99   24.26
   4   3 -14    0.64   25.08
   5  -1 -13   58.02   28.98
   5  -2 -12   17.12   25.87
  -6   8  10   69.58   24.78
  -6   7  11  -11.04   19.60
  -5   7   8   32.31   19.63
  -4   7   5  198.68   25.86
  -3   6   3  302.73   26.50
  -3  -8  17   -1.24   18.70
  -2  -8  14    8.73   21.92
  -2  -9  15   14.45   20.80
  -1  -8  11   18.84   23.10
   0  -6   6    3.97   21.25
   0  -7   7   19.58   23.41
   1   9 -11   50.57   22.79
   2   7 -12   29.95   26.18
   3   5 -13    6.73   27.25
   4   2 -13   71.10   33.75
   4   1 -12  183.95   40.02
   5  -3 -11   23.92   24.20
   5  -4 -10   20.79   25.79
   5  -5  -9   42.19   24.65
   5  -6  -8   66.28   23.64
  -5   8   7   12.75   15.64
  -1  -9  12    3.51   18.78
  -1 -10  13   -0.37   18.56
   0  10  -9   29.09   19.08
   0  -8   8   -1.88   19.82
   1   8 -10  127.93   30.71
   2   6 -11  197.31   37.76
   3   4 -12   97.65   40.67
   4   0 -11    7.44   29.36
   5  -7  -7    6.53   17.68
   5  -8  -6   34.80   16.93
   7  -2 -17    0.45   22.10
  -4   8   4   55.61   16.25
   0  -9   9    9.45   18.06
   0 -10  10   -8.06   16.73
   3   3 -11  168.04   41.71
   4  -1 -10  336.83   48.25
   5   5 -18   19.52   22.33
   6   2 -18   13.32   24.07
   6   1 -17   24.82   25.52
   7  -3 -16    5.37   19.04
   7  -4 -15   22.81   23.53
  -3   7   2  138.73   17.57
   0   9  -8   35.92   20.41
   1   7  -9   94.94   28.88
   2   5 -10   21.12   32.06
   3   9 -16    3.93   20.27
   3   2 -10  104.84   36.99
   4   7 -17   17.15   21.22
   4  -2  -9  105.74   34.21
   4  -3  -8   41.58   28.37
   5   4 -17   23.11   23.43
   6   0 -16    1.51   20.37
   7  -5 -14   33.53   22.85
   7  -6 -13   21.56   21.14
   1  -6   3  388.58   24.60
   1  -7   4  109.63   23.37
   1  -8   5   27.53   17.51
   1  -9   6    5.11   14.41
   2   4  -9  282.68   43.33
   3   8 -15    0.61   20.51
   3   1  -9   68.82   30.45
   4   6 -16   24.16   25.62
   4  -4  -7   43.96   27.40
   5   3 -16   18.85   24.55
   6  -1 -15   18.48   20.45
   6  -2 -14    3.86   22.97
   7  -7 -12    5.15   18.50
  -7   3  17   16.01   22.23
  -6   2  15   10.07   23.23
  -6   1  16   15.29   21.13
  -6   0  17   24.23   23.71
  -6  -1  18    7.40   22.69
  -6  -2  19    3.34   25.28
  -5   0  14   20.42   26.91
  -5  -1  15   21.90   25.75
  -5  -2  16   31.65   26.03
  -5  -3  17    1.28   21.09
  -5  -4  18   22.57   23.23
  -5  -5  19   10.63   22.55
  -4  -3  14   -2.27   24.95
  -4  -4  15    1.14   25.56
  -4  -5  16   10.07   24.54
  -4  -6  17   -5.80   22.68
   1   6  -8  197.50   36.08
   2  10 -14   25.39   19.94
   3   0  -8  197.13   35.37
   4   5 -15    8.73   20.65
   4  -5  -6  233.25   35.80
   5   2 -15   -2.43   24.17
   6  -3 -13   48.47   26.07
  -7   5  15   36.65   22.31
  -7   4  16    9.18   21.54
  -6   4  13   26.77   22.92
  -6   3  14   62.43   27.81
  -5   2  12   27.72   26.28
  -5   1  13   48.97   30.56
  -4  -1  12   93.91   34.17
  -4  -2  13   14.22   27.01
  -4  -7  18   -6.06   23.71
  -3  -5  13   11.96   27.98
  -3  -6  14   -5.48   24.35
  -3  -7  15   -2.05   20.73
   0   8  -7   32.29   19.24
   1  -5   2  247.82   17.78
   2   9 -13   22.12   20.77
   2   3  -8   95.80   31.37
   3   7 -14   19.14   21.18
   4   4 -14   43.67   25.60
   4  -6  -5   77.59   22.59
   5   1 -14   15.40   28.61
   6  -4 -12    5.30   19.64
  -7   6  14    8.22   19.62
  -6   5  12   -5.86   19.88
  -5   3  11   13.51   23.71
  -4   1  10  196.35   38.94
  -4   0  11  103.59   37.69
  -3  -2  10   37.02   34.05
  -3  -3  11  268.66   44.60
  -3  -4  12  106.49   38.49
  -3  -8  16   18.08   22.32
   1   5  -7  222.76   33.24
   3   6 -13    7.15   19.57
   3  -1  -7  201.01   36.56
   4   3 -13   23.25   27.69
   4  -7  -4   58.75   17.35
   5   6 -18   -7.95   18.92
   5   0 -13    3.35   25.92
   6   3 -18    5.88   20.16
   6  -5 -11   32.25   21.71
   6  -6 -10   26.67   21.97
   7  -1 -17   -3.16   18.64
  -7   7  13   19.01   18.05
  -6   6  11   40.73   22.39
  -5   4  10   66.61   27.37
  -4   2   9   56.02   31.48
  -3  -1   9   42.14   28.72
  -2  -6  11  126.35   32.99
  -2  -7  12   16.05   23.87
  -2  -8  13   19.93   22.51
  -2  -9  14    2.27   22.21
  -2 -10  15    8.22   18.62
   2   8 -12   10.17   20.70
   2   2  -7   84.45   32.33
   3  -2  -6   41.36   28.53
   4   8 -17    3.16   17.01
   4  -8  -3   68.98   15.28
   5   5 -17    4.96   20.15
   5  -1 -12  108.56   33.03
   6   2 -17   30.21   23.65
   6  -7  -9    6.79   17.46
   7  -2 -16   -0.86   17.40
  -5   5   9   40.74   23.29
  -4   3   8   94.84   31.03
  -3   0   8  266.99   38.67
  -2  -4   9  288.63   44.03
  -2  -5  10   45.65   32.56
   0   7  -6   57.90   22.57
   1  10 -11   13.94   19.60
   3   5 -12   21.23   25.43
   4   2 -12   84.61   33.89
   5  -2 -11   -0.30   23.04
   6   1 -16    0.76   19.36
   6  -8  -8    2.01   15.22
   7  -3 -15   20.07   20.45
  -6   7  10   15.26   17.96
  -6  -2  18    8.05   19.48
  -2  -3   8   54.37   28.09
  -1   9  -5   93.08   17.98
  -1 -10  12   18.71   19.20
   1   4  -6   45.67   24.24
   2   7 -11    5.74   20.87
   2   1  -6  892.17   55.88
   3   9 -15    6.22   18.02
   3   4 -11   43.66   33.75
   4   7 -16   -9.42   21.54
   4   1 -11   61.67   30.64
   5   4 -16   -4.22   23.05
   5  -3 -10   69.12   28.37
   6   0 -15   24.95   24.11
   7  -4 -14   12.92   21.85
  -7   2  17   -2.20   17.40
  -6   8   9    4.37   15.33
  -6   0  16   26.31   22.89
  -6  -1  17   11.18   21.37
  -5   6   8   17.26   19.01
  -5  -3  16    9.66   22.63
  -5  -4  17   17.73   22.45
  -5  -5  18    2.13   20.40
  -4   4   7   55.35   28.22
  -3   1   7   95.54   31.19
  -2  -2   7   26.69   27.44
  -1  -7   9  108.84   29.02
  -1  -8  10  206.10   32.99
  -1  -9  11    9.36   20.51
   1   9 -10    7.83   17.88
   4   6 -15   11.09   20.47
   5   3 -15   18.73   22.40
   5  -4  -9  341.51   42.42
   6  -1 -14   10.75   21.86
   7  -5 -13   43.61   22.87
  -7   4  15   -3.01   19.91
  -7   3  16   -3.08   20.03
  -6   1  15   -3.18   20.21
  -5  -1  14   19.63   26.96
  -5  -2  15    2.95   21.92
  -4  -5  15   14.94   24.42
  -4  -6  16   22.15   24.30
  -4  -7  17    1.87   19.48
  -1  -6   8  332.16   40.36
   2   6 -10   26.63   27.28
   3   8 -14   49.92   23.79
   3   3 -10   22.12   33.57
   4   0 -10  136.60   36.81
   5   2 -14   26.31   26.00
   6   4 -18   18.35   21.66
   7  -6 -12   16.30   19.88
  -7   5  14   21.64   21.46
  -6   2  14   13.38   22.53
  -5   7   7   31.38   17.84
  -5   0  13   -0.11   23.22
  -4  -4  14   40.08   25.42
  -3   2   6  160.17   30.45
  -3  -9  16   -1.83   18.92
  -2  -1   6  736.13   51.91
  -1  -5   7  195.02   32.31
   0   6  -5    5.62   18.08
   2  10 -13   10.35   17.97
   2   0  -5   32.68   26.19
   3  -4  -4   51.94   21.86
   4   5 -14   39.78   26.18
   4  -1  -9  310.85   43.87
   5  -5  -8   47.45   23.74
   6  -2 -13   19.14   23.36
   7   0 -17   32.53   22.63
   7  -7 -11   11.90   16.32
  -6   3  13   28.45   23.72
  -5   1  12   47.30   26.98
  -4   5   6  212.47   32.57
  -4  -2  12   47.15   28.38
  -4  -3  13   11.46   26.77
  -3  -7  14   -3.70   19.51
  -3  -8  15    0.11   18.54
   1   8  -9   92.42   25.01
   1   3  -5   37.47   25.89
   3   7 -13    7.67   21.07
   4   4 -13   51.88   27.28
   5   6 -17   31.18   22.20
   5   1 -13   89.57   29.90
   5  -6  -7  112.60   24.72
   6   3 -17   -1.72   22.26
   6  -3 -12   52.20   22.13
   7  -1 -16   29.90   21.57
  -7   6  13   14.86   16.97
  -6   4  12   36.59   22.82
  -5   2  11   71.13   27.08
  -4  -1  11   26.75   30.42
  -3  -5  12   29.14   27.93
  -3  -6  13   -3.92   21.73
  -2   0   5   94.13   31.74
  -1  -4   6   -7.75   24.78
   0  10  -8   39.92   16.72
   0 -10   9    7.98   16.38
   2   5  -9   28.04   28.40
   3   2  -9  112.43   34.91
   4   8 -16    3.08   17.13
   4  -2  -8  323.06   42.33
   5   5 -16   13.21   22.23
   6   2 -16    7.74   17.92
   6  -4 -11    8.77   18.81
   7  -2 -15   14.60   20.32
  -7   7  12   12.89   17.66
  -7   1  17   22.83   19.69
  -6   5  11   13.01   18.68
  -6  -2  17    1.48   20.87
  -6  -3  18   22.99   22.06
  -5   8   6   40.30   16.19
  -5  -6  18   -4.17   19.74
  -3  -4  11   51.15   30.69
  -2  -9  13   25.88   19.44
  -2 -10  14   36.49   21.73
  -1   8  -4   94.84   17.49
   0  -9   8    1.48   15.61
   2   9 -12    2.62   17.18
   2  -9   3   65.05    9.35
   3   6 -12   21.15   22.92
   3  -5  -3  630.91   34.39
   4   3 -12   13.98   25.94
   5   0 -12   53.65   27.89
   5  -7  -6   25.12   16.25
   6   1 -15   30.37   24.25
  -7   2  16  -11.00   20.08
  -6  -1  16    1.99   21.26
  -5   3  10   80.56   28.16
  -5  -5  17    4.89   18.49
  -4   6   5   81.08   21.42
  -4   0  10   94.38   33.08
  -3  -3  10   27.06   32.87
  -2  -8  12    5.81   21.08
  -1  -3   5   24.24   25.68
   0  -8   7   12.21   17.34
   1   7  -8   65.16   26.12
   2  -1  -4   76.28   25.96
   3   1  -8  192.43   33.53
   4   7 -15    4.22   19.18
   5   4 -15   63.22   26.09
   5  -1 -11  153.49   34.18
   6  -5 -10   14.86   19.21
   7  -3 -14  -13.96   20.54
  -7   3  15    4.08   19.97
  -6   6  10    5.24   17.30
  -6   0  15   18.47   22.33
  -5  -3  15   21.29   21.64
  -5  -4  16   -1.24   20.80
  -4  -8  17    1.35   16.57
  -2  -7  11    4.39   21.21
   2   8 -11   37.02   21.29
   2   4  -8  120.80   32.14
   4   2 -11   44.30   29.22
   4  -3  -7  173.19   30.79
   5  -8  -5   33.54   14.32
   6   0 -14   17.06   20.35
   7   1 -17    8.36   17.59
   7  -4 -13    2.75   19.52
  -6   1  14   10.01   18.99
  -5   4   9  171.94   33.03
  -5  -2  14   45.06   25.41
  -4   1   9  278.72   43.74
  -4  -6  15   12.59   20.49
  -4  -7  16   -4.00   19.96
  -3  -2   9  106.86   30.56
  -2   1   4  113.40   27.20
  -2  -6  10    7.18   26.12
   0   9  -7   96.14   20.99
   0   5  -4  592.19   34.80
   0  -7   6   34.28   21.86
   1   2  -4 2488.06   82.17
   3   9 -14   29.04   20.66
   3   5 -11  223.92   36.67
   4   6 -14   23.66   22.18
   5   7 -17   13.58   20.41
   5   3 -14   70.50   27.24
   5  -2 -10   44.84   26.27
   6   4 -17   -2.46   18.26
   6  -6  -9   16.03   18.31
  -7   4  14   12.96   20.02
  -5  -1  13   85.00   30.56
  -4  -5  14   26.63   21.90
  -3   4   4   35.11   18.75
   1  10 -10    2.09   15.08
   3   0  -7   57.33   25.98
   4  -4  -6  149.55   30.11
   6  -1 -13   20.78   19.57
   7   0 -16    3.23   19.51
   7  -5 -12    3.54   17.03
  -7   5  13   21.54   19.85
  -6   7   9   17.47   15.20
  -6   2  13   23.36   22.02
  -6  -4  18   10.10   17.79
  -4   2   8  291.62   39.95
  -4  -4  13   23.73   22.74
  -3  -1   8  206.47   35.04
  -3  -9  15    4.35   16.56
  -2  -5   9   61.47   29.90
  -1  -2   4 2542.26   83.21
  -1 -10  11    2.04   15.86
   0  -6   5   77.30   20.15
   1   6  -7   25.41   24.37
   2   7 -10   34.15   22.53
   2   3  -7  308.14   35.51
   3   8 -13   23.25   20.00
   3   4 -10   76.90   31.86
   4   5 -13   30.89   24.99
   4   1 -10  141.06   35.83
   5   6 -16   10.88   18.46
   5   2 -13   30.53   22.17
   5  -3  -9   99.95   27.55
   6   3 -16   -0.04   19.02
   6  -7  -8   35.70   19.17
   7  -1 -15   25.90   21.14
   7  -6 -11    2.26   16.79
  -7   0  17   29.58   20.81
  -6   3  12   18.50   20.85
  -6  -3  17    1.00   18.57
  -5   5   8   80.29   23.71
  -5   0  12   16.64   24.36
  -4   7   4   41.54   15.21
  -4  -3  12   14.62   25.30
  -3  -7  13    3.70   20.87
  -3  -8  14    6.85   18.96
  -2  -4   8   56.93   30.28
  -1  -9  10   10.86   16.86
   3  -6  -2   28.23   14.08
   6   2 -15    8.79   22.42
   6  -2 -12   -2.65   20.05
  -7   6  12    6.91   16.75
  -7   1  16   14.56   18.55
  -6  -2  16   18.18   21.39
  -5  -6  17   24.80   21.33
  -1  -8   9   67.25   22.80
   2  10 -12   10.94   16.95
   2  -8   2   47.52    9.81
   4   8 -15   28.42   21.05
   4   0  -9  430.96   47.61
   5   5 -15   -6.74   18.94
   5   1 -12   73.40   26.66
   7   2 -17   15.81   18.81
   7  -2 -14   46.28   22.60
   7  -7 -10   13.72   15.70
  -7   2  15    6.77   19.09
  -6   8   8   18.61   14.80
  -6   4  11   35.57   21.07
  -6  -1  15    4.13   18.39
  -5   1  11  142.78   34.42
  -5  -5  16    0.22   17.17
  -4   3   7  100.01   27.73
  -4  -2  11   52.11   29.79
  -3   0   7   41.90   24.85
  -3  -6  12   -3.64   19.75
   1   9  -9   29.52   18.08
   3   7 -12   44.00   22.82
   3  -1  -6  656.45   47.35
   4   4 -12   58.09   25.28
   4  -5  -5  198.81   27.60
   5  -4  -8   71.14   25.07
   6   5 -17    4.97   16.98
   6   1 -14   39.57   23.14
   6  -3 -11   80.60   27.31
  -7   7  11   25.88   17.69
  -5   6   7   97.72   23.92
  -5  -4  15   22.13   20.64
  -4  -8  16   -3.66   18.19
  -3  -5  11   44.17   25.55
  -2  -3   7  321.41   36.83
  -2 -10  13    8.52   15.46
  -1   7  -3  253.77   21.09
  -1  -7   8  140.72   28.63
   0   8  -6  148.81   22.96
   2   6  -9  164.50   31.41
   2   2  -6 1020.07   58.03
   3  10 -14   -0.58   14.52
   3   3  -9   85.39   31.18
   4   7 -14   35.99   22.47
   5   4 -14    5.02   19.92
   5   0 -11  142.29   33.64
   7   1 -16   14.17   21.38
   7  -3 -13    3.26   16.06
  -7   3  14   20.98   17.68
  -6   0  14   10.76   21.16
  -5   2  10   11.43   22.38
  -5  -3  14   31.96   23.87
  -4  -1  10  291.55   41.42
  -4  -7  15    4.04   17.70
  -2  -9  12    0.58   17.53
   0  -5   4  625.34   35.24
   1   5  -6  383.99   35.22
   1   1  -3 2161.83   69.40
   2   9 -11   33.19   19.81
   4   3 -11   55.28   28.87
   5   7 -16   27.45   20.64
   6   4 -16    9.94   17.04
   6  -4 -10   19.21   20.77
  -7  -1  17    7.27   19.09
  -6   5  10   17.02   16.77
  -6   1  13   41.99   23.16
  -4  -6  14    8.19   18.33
  -3   5   3  610.00   32.79
  -3   1   6  683.97   47.69
  -3  -4  10    9.04   26.14
  -2  -8  11   27.66   20.49
   0   4  -3  596.52   32.29
   3   9 -13   13.38   18.32
   3   6 -11   51.66   23.64
   4  -1  -8  313.04   39.42
   5  -5  -7   42.27   19.94
   6   0 -13   36.51   23.01
   7   0 -15   -1.48   15.92
   7  -4 -12   34.07   20.71
  -7   4  13   16.65   19.59
  -6  -4  17    6.33   20.25
  -5   3   9  196.74   32.86
  -5  -2  13   72.24   28.81
  -4   4   6  205.45   29.99
  -4   0   9  174.10   37.24
  -4  -5  13   -1.94   22.09
  -1  -1   3 2043.02   67.56
  -1  -6   7  193.71   32.58
   1   8  -8   33.15   18.56
   1  -9   5   49.47   14.22
   3   2  -8  109.37   28.57
   3  -2  -5  207.58   30.35
   4   9 -15   -8.47   17.50
   4   6 -13   57.11   24.47
   4  -6  -4   40.11   16.75
   5   6 -15   19.56   21.01
   5   3 -13   23.68   21.44
   5  -1 -10   39.24   23.98
   6   3 -15   10.43   20.79
   6  -5  -9   26.72   18.30
   7   3 -17   13.83   19.04
   7  -1 -14    1.64   16.79
   6  -1 -12   56.08   22.95
   7  -5 -11   22.66   18.38
   4   2 -10   98.17   31.54
   2   5  -8  348.90   39.54
  -5   7   6   27.18   15.51
  -2  -2   6  961.27   56.00
   0 -10   8   58.81   17.59
  -6   6   9    6.62   15.14
  -3  -3   9   75.51   30.56
  -2  -7  10   20.59   22.42
  -6   2  12   19.52   20.54
  -5  -1  12   71.29   25.49
  -3  -9  14   12.71   16.80
  -7   0  16    0.60   17.56
  -6  -3  16    7.65   19.90
  -5  -7  17   -1.82   17.48
   7   2 -16    1.15   19.24
   6   2 -14    6.07   20.75
   5   2 -12   30.89   23.00
   2   8 -10   -6.29   16.59
   3   5 -10  111.05   29.24
   4  -2  -7   70.70   25.40
   5  -6  -6   63.67   18.05
  -4   8   3   32.91   11.82
  -7   5  12    5.81   17.97
  -4  -4  12   57.59   25.40
  -3  -8  13    6.56   17.88
  -7   1  15  -10.08   17.23
  -6  -2  15   27.02   21.11
  -5  -6  16   -3.74   18.66
   6   5 -16   24.31   18.84
   8  -2 -15   -3.58   18.82
   4   8 -14    8.07   16.81
   5   5 -14   31.69   20.74
   7  -2 -13    9.34   17.64
   3   8 -12   51.11   23.74
   4   5 -12   46.13   24.44
   6  -2 -11    4.84   17.18
   7  -6 -10   34.28   18.29
   5  -2  -9   31.70   21.28
   6  -6  -8    4.41   14.15
   0   7  -5   49.50   19.21
   2   1  -5  454.79   37.88
   2  -3  -2   76.90   16.44
  -1  -5   6  216.96   29.38
  -2  -6   9  250.09   35.09
  -5  -5  15   19.64   19.22
   0  10  -7    6.25   13.00
   3   1  -7  181.40   30.69
   1   4  -5  276.18   30.14
   3  -7  -1  254.96   16.03
  -3   2   5  251.95   30.23
   0  -9   7   49.42   17.34
  -5   4   8   50.29   22.40
  -4   1   8  140.08   32.12
  -3  -2   8   53.58   25.52
  -1 -10  10   23.18   15.68
  -6   3  11   66.00   24.22
  -5   0  11  185.21   34.47
  -4  -3  11   38.19   25.60
  -3  -7  12   23.23   19.98
  -7   2  14   17.33   18.61
  -6  -1  14   27.80   20.55
  -5  -4  14   60.06   25.24
  -4  -8  15   40.44   22.67
  -7  -2  17    1.57   18.74
   7   1 -15    5.74   17.34
   8  -3 -14    5.80   16.68
   6   1 -13    0.71   18.27
   2  10 -11    6.71   15.95
   5   1 -11   92.26   27.93
   1  10  -9   -1.38   13.05
   4   1  -9  241.01   36.04
   1   7  -7  137.06   25.41
   2   4  -7   25.50   22.58
   0  -4   3  392.20   26.15
   1  -8   4  135.83   17.98
  -4   5   5   77.02   21.62
  -2  -1   5  346.81   36.79
  -6   7   8   33.04   16.45
  -7   6  11    3.12   15.65
  -6  -5  17   -8.27   17.28
   5   7 -15   22.00   18.44
   6   4 -15   19.37   21.51
   3  10 -13   23.24   16.73
   4   7 -13    3.18   16.18
   5   4 -13   30.36   20.49
   7  -3 -12   15.97   18.97
   3   7 -11   -3.41   19.14
   4   4 -11   73.64   25.49
   6  -3 -10  171.14   31.15
   2   7  -9   44.41   22.64
   3   4  -9  247.03   36.63
   7  -7  -9   17.73   15.00
   5  -3  -8   25.16   20.46
   6  -7  -7   -3.06   12.83
   4  -3  -6   75.30   23.50
   3  -3  -4   87.72   20.99
   4  -7  -3   82.76   15.56
  -2  -5   8  245.60   35.12
  -1  -9   9   16.07   16.50
  -6   4  10    7.73   15.74
  -5   1  10   47.93   25.40
  -3  -6  11   48.37   22.86
  -2 -10  12   25.13   18.98
  -7   3  13    3.76   15.03
  -6   0  13   10.21   19.93
  -5  -3  13   37.57   22.21
  -4  -7  14    5.68   18.40
  -7  -1  16    4.99   14.39
  -6  -4  16    1.93   21.20
   7   3 -16   -0.20   19.14
   7   0 -14    1.10   15.06
   5  -7  -5   61.17   15.82
  -5   8   5   45.59   14.10
  -4   2   7   60.22   24.86
  -4  -2  10   48.59   28.84
  -4  -6  13   21.05   20.75
  -5  -7  16   28.68   20.64
   6   6 -16   11.25   14.48
   6   3 -14   51.70   24.53
   8  -4 -13   40.00   19.54
   6   0 -12   16.55   21.31
   5   0 -10    7.20   19.87
  -1  -4   5  221.89   26.94
   0  -8   6   94.39   20.66
  -5   5   7   39.11   18.15
  -3  -1   7  106.20   26.69
  -7   7  10   -1.59   14.79
  -3  -5  10  104.73   28.20
  -2  -9  11   10.52   16.87
  -7   4  12   22.78   17.66
  -6   1  12   22.15   19.54
  -5  -2  12   18.43   22.92
  -3 -10  14    2.00   14.16
  -7   0  15    7.91   18.82
  -6  -3  15   13.13   19.76
   8  -1 -15    4.87   17.59
   4   9 -14   22.92   18.27
   5   6 -14    5.33   18.42
   3   9 -12    8.33   17.68
   4   6 -12   13.80   20.45
   5   3 -12   19.39   20.50
   7  -4 -11    5.05   15.08
   6  -4  -9   19.85   17.97
   4   0  -8   93.32   25.93
   3   0  -6  276.17   33.88
  -2   9  -2  253.14   14.12
  -2   3   2   94.48   16.61
  -1  -8   8    9.87   16.44
  -5   2   9   25.22   22.02
  -3  -9  13    2.82   16.59
  -5  -6  15   26.12   19.15
  -7  -3  17   34.05   20.82
   7   2 -15   -7.84   17.24
   7  -1 -13  126.63   28.38
   8  -5 -12    4.03   15.09
   2   9 -10   47.71   19.14
   3   6 -10  107.32   26.84
   4   3 -10  449.65   48.21
   1   9  -8   15.92   15.11
   3   3  -8  140.54   29.12
   5  -4  -7   74.50   21.64
   0   9  -6   12.98   13.26
   2   0  -4  168.20   25.68
  -6   8   7   24.87   13.95
  -2  -4   7   29.06   20.60
  -6   5   9   -8.29   15.02
  -4  -1   9  195.45   34.20
  -2  -8  10   15.26   17.02
  -4  -5  12    8.92   21.50
  -7   1  14   -5.98   16.57
  -6  -2  14    5.07   15.98
   5   8 -15   -6.85   16.43
   6   5 -15    7.55   16.06
   8  -2 -14   15.52   17.22
   6   2 -13    0.47   17.85
   6  -1 -11  188.16   33.90
   7  -5 -10   15.72   14.41
   2   6  -8   53.90   26.75
   2   3  -6  214.83   29.42
  -1   9  -4   39.30   12.33
   1   0  -2  108.00   23.51
  -3   6   2   14.49   11.51
  -3   3   4   60.33   19.50
  -3  -4   9  218.27   35.08
  -7   5  11    2.99   13.40
  -6   2  11    1.82   17.76
  -5  -1  11   53.63   24.80
  -3  -8  12   71.80   22.60
  -5  -5  14    2.49   17.96
  -4  -9  15   -0.65   16.07
  -7  -2  16   -8.61   17.47
   7   4 -16    1.83   15.25
   4   8 -13   13.73   16.41
   5   5 -13   14.30   18.88
   7  -2 -12    9.43   16.45
   2  11 -11    7.57   11.80
   5   2 -11   13.63   19.54
   5  -1  -9   87.48   26.26
   1   6  -6   47.55   22.45
   4  -4  -5   58.94   19.27
   1   3  -4  416.15   31.42
   5  -8  -4    9.29   10.63
  -1   0   2  139.39   22.68
  -4   6   4   39.54   16.49
  -2   0   4  174.54   27.78
  -4   3   6   45.87   20.43
  -4  -4  11   58.31   24.32
  -7   2  13    3.92   14.51
  -6  -1  13   -3.28   17.57
  -4  -8  14  -10.49   18.39
  -6  -5  16   -8.00   16.58
   7   1 -14   16.81   18.54
   3   8 -11   24.10   21.03
   4   5 -11   -3.13   17.64
   8  -6 -11   -2.30   14.08
   6  -5  -8   56.15   19.51
   0   6  -4   56.81   15.56
   0  -7   5   18.65   17.66
  -5   6   6   18.36   13.79
  -3   0   6  303.76   33.43
  -1  -7   7  118.01   23.88
  -5   3   8    0.00   17.84
  -2  -7   9    3.40   17.80
  -5  -4  13    2.61   16.10
  -8   2  15    6.90   16.85
  -7  -1  15   20.17   18.67
   8   0 -15   -6.59   16.27
   5   7 -14   14.57   15.44
   6   4 -14   -3.83   18.48
   8  -3 -13    1.28   14.67
   6   1 -12   22.65   20.75
   6  -2 -10  114.81   25.43
   2   8  -9   12.57   14.88
   3   5  -9   20.69   24.88
   4   2  -9   95.49   30.03
   4  -1  -7  324.66   35.62
   3  -4  -3  437.96   28.02
   1  -7   3  291.19   20.64
  -6   6   8    5.19   13.47
  -4   0   8  128.92   30.76
  -6   3  10   73.58   23.75
  -5   0  10    4.15   19.10
  -3  -7  11    3.90   18.47
  -4  -7  13    6.60   16.89
  -6  -4  15   31.28   20.50
   7   3 -15    4.49   16.57
   3  10 -12    2.64   15.11
   4   7 -12   16.99   18.87
   5   4 -12   47.71   21.50
   7  -6  -9   50.03   17.88
   5  -5  -6   31.62   17.20
  -1   6  -2   11.24    8.47
   0   3  -2  124.69   15.51
   4  -8  -2   33.87    9.93
  -2  -3   6  203.29   28.63
  -3  -3   8  100.68   27.49
  -7   6  10   21.05   15.34
  -4  -3  10  362.69   41.52
  -7   3  12    4.05   17.02
  -6   0  12   12.78   18.74
  -5  -3  12    9.53   19.35
  -8   3  14    9.11   14.80
  -7   0  14   15.28   17.96
  -5  -7  15    1.32   15.89
   6   6 -15    8.12   17.18
   7   0 -13    4.39   17.12
   7  -3 -11    3.45   16.04
   5   1 -10   97.32   26.66
   5  -2  -8   43.56   23.04
   1   8  -7  144.13   23.51
   2   5  -7  143.04   27.69
   3   2  -7  540.24   44.25
   3  -1  -5  196.24   28.54
  -1  -3   4  537.81   34.32
  -3 -10  13    6.38   14.89
  -6  -3  14   12.81   18.97
  -7  -3  16   10.36   18.18
   8  -1 -14   13.69   17.75
   4   9 -13    2.82   15.43
   5   6 -13    0.00   17.25
   6   3 -13   28.57   19.57
   8  -4 -12    0.49   13.03
   2  10 -10   15.19   14.92
   3   7 -10   52.10   19.45
   4   4 -10   14.84   22.63
   6  -6  -7   16.25   14.56
  -2  -6   8   24.94   25.23
  -1 -10   9   -5.32   12.96
  -3  -6  10   47.36   23.21
  -2 -10  11    5.70   13.42
  -4  -6  12    6.92   18.17
  -5  -6  14    2.45   16.98
  -6  -6  16   21.73   17.91
   7   2 -14   42.07   22.83
   6   0 -11   15.44   19.52
   6  -3  -9  212.49   32.44
   4   1  -8  283.31   35.41
  -1  -6   6   54.93   21.49
  -5   4   7   62.19   21.36
  -4   1   7  190.53   30.85
   0 -10   7    7.73   12.81
  -6   4   9   38.26   18.87
  -5   1   9   92.86   26.16
  -7   4  11   13.19   17.45
  -6   1  11  129.55   27.95
  -5  -2  11    0.16   17.84
  -8   4  13   19.79   16.01
  -7   1  13   15.54   17.58
  -6  -2  13    7.00   17.67
  -8   1  15   21.18   15.37
  -7  -2  15   15.99   16.66
   8   1 -15    1.90   15.71
   5   8 -14   12.20   15.38
   6   5 -14   17.18   19.04
   8  -2 -13   22.85   18.07
   7  -1 -12    8.13   17.10
   3   9 -11   41.41   18.07
   5   3 -11   52.44   22.62
   7  -4 -10   11.69   16.54
   1  10  -8   14.05   12.56
   7  -7  -8    4.50   11.60
   4  -2  -6  430.90   37.53
   0   8  -5   75.42   17.92
   2   2  -5  288.05   32.46
   4  -5  -4   36.23   16.53
   0  -3   2  101.75   15.34
  -4   4   5   59.02   20.07
  -6   7   7    6.82   11.84
  -3  -2   7  425.44   40.40
  -7   7   9    8.97   13.19
  -4  -2   9  119.36   30.59
  -2  -9  10    7.97   14.39
  -3  -9  12    5.88   15.68
  -5  -5  13   25.19   18.81
  -4  -9  14   15.19   16.84
  -6  -5  15    9.95   17.67
   6   7 -15    1.17   13.68
   7   4 -15    7.09   14.14
   6   2 -12   28.79   18.99
   4   6 -11   80.32   24.81
   8  -5 -11    5.76   14.37
   5   0  -9   64.57   24.80
   2   7  -8   47.34   20.80
   3   4  -8  128.42   29.62
   1   5  -5  410.87   31.75
  -5   7   5   57.05   14.26
  -3   1   5  180.74   28.35
  -3  -5   9   16.46   24.57
  -4  -5  11    1.05   18.97
  -5  -8  15    2.25   17.39
   7   1 -13   36.69   19.55
   3  11 -12   14.06   14.93
   4   8 -12    6.09   16.73
   5   5 -12   32.18   19.67
   6  -1 -10   43.91   21.34
   5  -3  -7   49.68   22.99
   5  -6  -5   11.97   12.95
   0  -6   4   26.23   13.64
  -2  -2   5  313.60   33.27
  -1  -9   8   17.34   14.66
  -6   2  10  103.68   26.35
  -8   5  12   12.21   14.23
  -7   2  12    9.00   15.19
  -6  -1  12   33.18   19.28
  -4  -8  13   17.21   17.39
  -8   2  14    6.95   16.05
  -7  -1  14   -8.72   17.26
  -6  -4  14   12.26   17.93
  -7  -4  16   -2.69   15.72
   8   0 -14   35.16   20.29
   6   4 -13   45.84   21.50
   7  -2 -11   24.43   18.79
   2   9  -9   19.24   15.73
   3   6  -9   15.20   21.03
   4   3  -9  181.06   32.52
   6  -4  -8   35.46   17.01
   3   1  -6  512.94   39.71
   6  -7  -6   59.42   16.08
   2  -4  -1  191.23   13.85
  -3   4   3  487.02   28.48
  -2  -5   7   71.52   24.77
  -5   2   8   32.06   23.34
  -7   5  10   20.55   16.59
  -5  -1  10   28.93   21.49
  -3  -8  11    9.07   17.46
  -5  -4  12   28.23   19.01
   8   2 -15   13.06   17.23
   7   3 -14   -4.43   18.11
   4  10 -13    5.23   14.21
   5   7 -13   12.02   18.88
   8  -3 -12   -2.84   14.42
   5   2 -10   21.65   19.98
   8  -6 -10   21.49   16.19
   7  -5  -9   10.15   14.98
   0  10  -6    1.60   10.26
  -4   7   3   48.71   12.35
   0  -9   6    2.55   12.75
  -6   5   8   57.87   18.50
  -4  -1   8  168.10   29.60
  -2  -8   9   13.87   15.28
  -4  -4  10   27.63   23.89
  -5  -7  14   -1.64   17.15
  -8   0  15   -6.29   15.35
  -7  -3  15   -3.45   15.34
   7   5 -15   12.09   15.52
   5   9 -14   15.81   16.66
   6   6 -14    5.94   17.20
   6   1 -11  128.62   28.20
   2  11 -10   28.69   13.94
   3   8 -10  111.04   23.71
   4   5 -10   97.02   24.42
   4   0  -7   80.68   24.04
   1   7  -6  114.13   22.71
   2   4  -6  400.65   34.93
   3  -2  -4  439.28   31.84
  -5   5   6   36.66   16.94
  -4   2   6  309.72   32.98
  -7   3  11    5.33   14.17
  -6   0  11    6.58   18.22
  -4  -7  12   -4.29   15.87
  -8   3  13   16.09   17.63
  -7   0  13   17.00   18.44
  -6  -3  13   11.46   17.99
  -6  -6  15   25.49   18.71
   8  -1 -13    4.58   14.11
   7   0 -12   10.73   18.09
   5   4 -11   27.06   20.15
   5  -1  -8  503.96   43.97
   1   2  -3 2710.33   78.48
  -1  -5   5  433.44   32.06
  -3  -1   6  524.57   41.86
  -3  -4   8   72.65   28.19
  -3  -7  10   28.42   16.98
  -8   6  11   21.65   16.59
  -5  -3  11   66.42   22.13
  -5  -6  13   24.48   19.36
   7   2 -13   -2.00   15.89
   6   3 -12   22.75   19.25
   3  10 -11    6.88   14.54
   4   7 -11   55.87   20.26
   8  -4 -11   22.78   17.38
   7  -3 -10    6.74   15.96
   6  -2  -9   76.10   22.19
   1   9  -7   56.52   15.67
   3   3  -7  135.81   26.21
   4  -3  -5  132.63   22.76
  -1   8  -3   25.74   11.30
   0   5  -3  196.44   18.39
  -6   8   6    6.83    9.49
  -1  -8   7   56.04   18.53
  -7   6   9    9.75   13.94
  -6   3   9  103.85   24.24
  -5   0   9   40.78   22.87
  -3 -10  12    3.03   14.53
  -8   1  14   -9.27   15.97
  -7  -2  14    9.08   15.47
   8   1 -14    2.01   17.71
   6   5 -13   32.96   17.92
   4   9 -12   15.41   17.19
   5   6 -12   32.10   19.84
   8  -7  -9    8.03   12.81
   4   2  -8  301.74   35.78
   7  -6  -8   22.20   14.80
   2   6  -7  177.26   26.94
   6  -5  -7   61.27   18.24
   5  -4  -6   57.55   20.06
   3  -5  -2   87.83   13.91
  -1  -2   3 2965.04   83.58
  -2  -7   8   87.21   22.38
  -4  -3   9  133.10   29.41
  -4  -6  11   40.01   20.23
  -8   4  12    1.10   11.83
  -7   1  12   28.54   19.69
  -6  -2  12   20.66   18.39
  -4  -9  13   -7.04   15.98
  -6  -5  14   16.90   18.30
   6   7 -14   -2.38   17.90
   7   4 -14   20.33   15.37
   5   8 -13    2.40   15.83
   8  -2 -12   23.54   18.09
   7  -1 -11   60.69   22.12
   6   0 -10    5.67   16.27
   5   1  -9  113.29   26.15
   2   8  -8   14.59   14.10
   3   5  -8    4.09   21.82
   2   1  -4   36.79   21.26
   4  -6  -3   40.13   14.52
  -4   5   4   44.64   16.83
  -2  -4   6  240.92   28.15
  -6   6   7   15.14   13.58
  -5   3   7   20.80   21.42
  -4   0   7   90.05   25.14
  -7   4  10   38.50   17.20
  -6   1  10   -6.65   17.98
  -2 -10  10   23.35   15.67
  -5  -5  12   33.02   19.74
  -5  -8  14    1.39   16.05
  -8  -1  15    0.76   14.04
  -7  -4  15    2.57   17.65
   4   4  -9  139.89   29.19
   5  -7  -4   16.36   11.14
  -3   2   4  385.04   30.02
  -3  -6   9    2.12   17.52
  -5  -2  10   14.80   17.31
  -3  -9  11    8.54   16.92
  -8   2  13    5.17   16.29
  -7  -1  13   14.29   16.73
   8   0 -13    5.93   15.05
   7   1 -12   12.30   15.47
   6   2 -11   -1.56   16.23
   5   3 -10   84.12   23.83
   8  -5 -10   -2.76   13.49
   2  10  -9   22.27   15.29
   3   7  -9   13.16   16.63
   7  -4  -9   -0.46   12.59
   3   0  -5   22.53   20.42
  -5   8   4   27.31   10.81
   1  -9   4   71.27   13.36
  -3  -3   7  104.07   24.22
  -4  -5  10   12.92   20.38
  -7   2  11   31.50   18.33
  -4  -8  12   -0.01   13.85
  -6  -4  13   15.96   18.10
  -6  -7  15   -3.56   15.45
   8   2 -14   -7.92   17.08
   7   3 -13    3.20   14.11
   6   4 -12    0.89   15.66
   3  11 -11   34.76   17.67
   5   5 -11   16.17   17.61
   3   9 -10   12.13   13.71
   4   6 -10   81.64   24.24
   6  -3  -8   36.45   18.16
   5  -2  -7   28.22   20.09
   4  -1  -6   18.10   19.76
   0   7  -4  405.21   27.22
   1   4  -4   28.16   18.07
  -2  -1   4   54.10   21.48
   0  -8   5   54.63   16.03
  -7   7   8    4.31   11.69
  -6   4   8   38.27   17.29
  -5   1   8  236.26   34.25
  -1 -10   8    5.64   11.36
  -8   5  11   11.42   13.74
  -6  -1  11  175.53   31.61
  -5  -7  13   -7.04   15.35
  -8   0  14   11.34   15.83
  -7  -3  14   12.54   16.83
   7   5 -14    8.13   14.13
   5   9 -13    7.54   14.62
   6   6 -13   22.31   17.52
   4  10 -12    3.23   15.33
   5   7 -12   -1.82   15.28
   4   8 -11   70.58   22.54
   8  -3 -11    6.75   15.27
   7  -7  -7    8.65   13.03
   2   3  -5  420.49   34.29
  -5   6   5   19.81   12.40
  -4   3   5   53.19   18.99
  -1  -7   6  122.74   22.66
  -4  -2   8  143.00   28.97
  -2  -9   9   26.09   15.04
  -5  -4  11   37.95   20.80
  -8   3  12    2.16   13.22
  -7   0  12   30.37   18.34
  -6  -6  14   -4.32   13.97
  -8  -2  15    1.95   15.00
   7  -2 -10   25.81   16.83
   6  -1  -9   29.49   18.15
   5   0  -8   27.44   23.33
   4   1  -7  222.51   31.24
   3   2  -6   93.50   23.17
   6  -6  -6   42.14   15.13
   0   9  -5    7.38   10.58
   1   6  -5  203.29   24.28
   1  -6   2   32.80    9.27
  -3   0   5   20.51   20.46
  -2  -6   7  210.64   30.44
  -7   5   9   29.11   17.01
  -6   2   9   25.32   17.64
  -5  -1   9   32.41   22.66
  -3  -8  10   60.36   20.49
  -6  -3  12   24.28   17.49
  -3 -11  12    9.85   15.52
  -4 -10  13   -0.09   13.15
  -7  -5  15    1.70   15.20
   8  -1 -12   -1.24   14.12
   7   0 -11   -1.44   12.56
   8  -6  -9    4.11   12.13
   5  -5  -5  145.21   22.76
  -2   4   1  239.39   14.46
   0  -5   3  145.27   16.52
  -3  -5   8   24.44   20.66
  -4  -7  11   19.74   17.38
  -5  -6  12   12.32   18.90
  -8   1  13   -3.41   12.62
  -7  -2  13    4.43   16.24
  -5  -9  14    3.71   14.67
   8   1 -13   34.06   18.04
   7   2 -12   -1.31   13.12
   6   1 -10   11.45   16.40
   5   2  -9   21.60   20.50
   4   3  -8  128.57   27.37
   7  -5  -8   56.44   18.56
   1  10  -7   35.76   13.84
   3   4  -7   72.97   22.87
   1   8  -6   44.57   16.66
   2   5  -6   64.87   19.81
   4  -4  -4  474.96   33.54
  -3   7   1  207.27   13.57
  -1  -4   4   45.12   18.09
  -6   7   6   29.02   13.01
  -5   4   6   45.07   19.40
  -4   1   6   29.94   20.12
  -4  -4   9   54.49   23.33
  -8   6  10    5.91   12.95
  -7   3  10    1.46   14.05
  -6   0  10   12.01   16.57
  -6  -5  13    0.23   14.47
  -8  -1  14   34.91   18.56
   7   6 -14   12.34   16.84
   8   3 -14    1.95   17.07
   7   4 -13   29.85   18.93
   6   5 -12   14.35   18.28
   6   3 -11   80.80   23.39
   5   4 -10   90.62   23.46
   8  -4 -10   16.94   15.69
   2  11  -9   24.13   13.68
   4   5  -9   46.41   20.24
   2   9  -8   17.96   14.84
   3   6  -8  137.71   26.24
   2   7  -7   57.07   20.67
   6  -4  -7   39.90   18.05
   3  -3  -3  223.25   22.66
  -2  -3   5  320.13   30.13
  -5  -3  10   33.18   19.63
  -8   4  11    4.68   13.59
  -7   1  11   13.06   15.41
  -3 -10  11    1.93   13.55
  -4  -9  12   16.82   15.40
  -7  -4  14   10.56   15.71
   6   7 -13   -3.10   13.35
   5   8 -12   12.13   15.43
   4   9 -11   19.97   15.27
   5   6 -11   10.14   17.82
   3  10 -10   12.25   14.23
   4   7 -10   21.31   18.13
   3   8  -9   29.09   16.67
   7  -3  -9   82.90   21.85
   5  -3  -6  182.66   27.25
  -3  -2   6   81.95   23.10
  -6   5   7   33.94   15.33
  -5   2   7   21.91   20.41
  -1  -9   7   35.37   15.39
  -2  -8   8   20.56   16.00
  -3  -7   9   16.65   17.06
  -6  -2  11    7.68   16.11
  -8   2  12    8.62   13.33
  -5  -8  13    7.50   14.62
  -6  -7  14   -8.56   17.30
   8  -2 -11   -5.91   15.97
   6  -2  -8  248.86   32.25
   5  -8  -3   64.85   12.63
   0 -10   6   11.11   11.01
  -4  -1   7  107.54   25.50
  -6   3   8   57.37   19.60
  -4  -6  10   75.13   23.18
  -5  -5  11    2.37   14.82
  -7  -1  12    1.07   14.10
   8   2 -13   -8.38   17.53
   8   0 -12   13.86   12.80
   7  -1 -10   60.68   21.54
   8  -7  -8   19.06   13.12
   4  -2  -5  822.35   45.71
  -3   5   2   52.83   12.08
  -7   6   8   21.48   14.53
  -5   0   8   29.22   21.23
  -6  -4  12   16.01   16.60
  -8   0  13   -1.71   15.67
  -7  -3  13   21.05   17.30
   7   3 -12    2.58   16.33
   7   1 -11   40.36   20.77
   6   0  -9   29.46   18.00
   5  -1  -7  362.28   37.95
   6  -7  -5   26.82   12.60
  -1  -6   5  200.92   23.65
  -2  -5   6  115.52   22.83
  -3  -4   7  102.86   24.05
  -4  -3   8   21.43   21.08
  -8   7   9   15.60   12.50
  -7   4   9    0.66   13.63
  -6   1   9   44.63   19.32
  -3  -9  10   10.36   13.76
  -4  -8  11   16.19   16.62
  -5  -7  12   -2.53   15.39
  -6  -6  13   12.41   16.28
  -8  -2  14    9.09   15.05
   6   8 -13   -0.91   12.65
   7   5 -13   12.42   18.07
   6   6 -12   24.64   16.23
   6   4 -11   70.89   23.57
   6   2 -10   48.19   20.58
   8  -5  -9   23.67   15.84
   5   1  -8  374.44   38.92
   7  -6  -7   39.57   15.82
   4   0  -6  993.77   53.68
  -4   8   2   44.82    9.49
  -2   2   2 1391.50   45.19
  -4   6   3   23.11   12.86
  -5  -2   9   28.13   21.87
  -2 -10   9    4.50   12.79
  -8   5  10   17.90   14.18
  -7   2  10   10.43   15.11
  -6  -1  10    6.55   15.87
  -7  -5  14   -1.04   12.44
   5   9 -12   12.08   14.83
   9  -2 -12   -2.14   12.97
   4  10 -11    8.76   15.34
   5   7 -11   14.49   15.80
   3  11 -10   11.06   12.61
   4   8 -10    5.18   14.68
   5   5 -10   73.03   20.98
   8  -3 -10   25.15   15.94
   5   3  -9   83.52   24.38
   4   2  -7   67.03   22.11
   3   1  -5  176.71   25.56
   2   0  -3  339.89   25.92
   4  -7  -2  281.30   19.33
  -3   3   3  355.86   25.36
   0  -7   4  327.12   24.54
  -4  -5   9   27.73   19.74
  -5  -4  10    7.53   16.90
  -8   3  11   21.49   16.45
  -7   0  11   21.97   17.46
  -8   1  12    1.16   13.33
  -4 -10  12   10.22   13.73
  -5  -9  13    2.27   13.48
   8  -1 -11   40.49   19.66
   3   9  -9   21.42   15.46
   4   6  -9   21.60   17.74
   2  10  -8    3.80   12.76
   3   7  -8  116.15   23.07
   4   4  -8    0.84   19.53
   7  -4  -8   74.89   20.82
   3   3  -6  172.00   25.69
   6  -5  -6   48.54   16.09
   5  -6  -4  100.93   16.99
  -5   7   4   24.14   11.39
  -4   4   4  448.19   30.99
  -5   5   5  162.79   22.49
  -2  -7   7  109.51   23.75
  -3  -6   8  118.62   25.23
  -6  -3  11   57.43   22.18
  -3 -11  11   -1.03   12.51
  -7  -2  12   13.60   14.42
  -8  -1  13    2.05   14.89
   8   3 -13   20.92   18.05
   8   1 -12   10.08   14.27
   7  -2  -9   32.37   17.62
   2   8  -7    0.34   12.92
   3   5  -7   96.88   24.42
   2   2  -4  718.70   39.21
  -2   0   3  295.11   25.02
  -3   1   4  145.28   23.39
  -4   2   5  859.37   46.49
  -6   6   6   86.78   17.73
  -5   3   6  195.26   28.17
  -1  -8   6   58.23   16.85
  -4  -7  10   11.23   16.06
  -5  -6  11    3.04   16.30
  -6  -5  12   20.06   17.08
  -7  -4  13    0.39   11.98
  -8  -3  14   -0.03   13.57
   7   6 -13    7.70   15.24
   7   4 -12   37.11   19.03
   7   2 -11   34.82   18.40
   7   0 -10   14.60   16.74
   6  -3  -7   17.71   15.74
   1   9  -6   20.14   12.76
   2   6  -6   46.98   19.48
   0  10  -5   31.58   11.27
   2   4  -5   98.55   21.21
   1   1  -2   79.00   19.67
   1  -8   3   44.47   11.19
  -7   7   7    0.64   10.38
  -6   4   7   26.04   16.18
  -5   1   7  545.25   43.40
  -7   5   8   34.68   17.21
  -6   2   8  170.99   27.43
  -3  -8   9   50.34   18.18
  -7  -6  14    6.66   16.17
   6   7 -12   27.97   16.19
   9  -1 -12   -5.67   13.98
   6   5 -11   13.16   14.71
   9  -3 -11   20.93   15.84
   6   3 -10  146.46   28.76
   6   1  -9   66.52   20.92
   6  -1  -8  127.43   25.12
   8  -6  -8   41.25   16.70
   1   7  -5  235.96   25.21
   5  -4  -5  432.41   35.68
   1   5  -4  202.30   21.17
   1   3  -3 1472.15   51.45
  -1  -1   2   83.26   18.42
  -3  -1   5  142.54   25.78
  -2  -9   8   21.04   13.98
  -8   6   9    3.19   12.35
  -7   3   9   17.26   15.34
  -6   0   9   40.17   18.41
  -8   4  10    3.72   12.67
  -7   1  10   48.41   19.64
  -4  -9  11   13.85   14.25
  -5  -8  12   25.42   15.78
  -6  -7  13    3.93   16.15
   4  11 -11    3.80   12.90
   5   8 -11   17.27   15.61
   5   6 -10   30.73   17.04
   8  -4  -9    4.85   14.07
   5  -2  -6   64.83   23.27
   7  -7  -6   31.89   13.29
   0   8  -4   74.72   15.60
   4  -5  -3  107.25   17.79
  -2  -2   4  686.68   39.14
   0  -9   5    9.22   11.26
  -3  -3   6  127.11   23.04
  -4  -2   7  134.54   27.23
  -5  -3   9   58.70   22.61
  -6  -2  10   94.05   22.65
  -3 -10  10    1.05   13.10
  -8   2  11   15.34   16.09
  -7  -1  11    9.84   16.22
  -8   0  12   11.26   15.54
   8   4 -13   19.06   15.04
   8   2 -12   18.63   17.18
   8   0 -11   18.53   15.96
   4   9 -10    9.24   13.20
   8  -2 -10   36.31   17.74
   5   4  -9  176.05   28.91
   5   2  -8   59.54   23.57
   5   0  -7  143.02   28.20
  -1   9  -3   69.46   11.09
   0   6  -3   33.57   11.97
  -1 -10   7   22.79   12.79
  -4  -4   8    3.61   19.29
  -6  -4  11   19.71   17.34
  -7  -3  12   20.87   14.93
  -8  -2  13   -5.41   14.46
   7   7 -13    0.80   12.63
   7   5 -12    2.17   14.94
   3  10  -9   19.89   14.14
   4   7  -9   -0.09   12.78
   4   5  -8   66.00   21.89
   7  -3  -8   14.46   14.27
   7  -5  -7   33.07   15.81
   4  -3  -4  123.71   19.30
   3  -6  -1  165.43   13.01
  -1  -3   3 1689.74   56.09
  -2  -4   5   59.04   19.42
  -3  -5   7  117.67   24.22
  -4  -6   9    4.72   17.89
  -2 -11   9   31.86   14.36
  -5  -5  10    1.84   14.79
  -6  -6  12   22.35   17.08
  -7  -5  13   19.34   16.29
   6   8 -12   10.35   13.55
   7   3 -11   22.80   16.95
   7   1 -10   35.76   18.44
   9  -4 -10   -5.27   13.29
   7  -1  -9   35.26   16.86
   2  11  -8   25.68   13.32
   3   8  -8   96.36   21.65
   4   3  -7   85.40   23.11
   4   1  -6   43.07   19.38
   4  -1  -5  285.37   28.15
   0   4  -2  279.13   18.13
  -5  -7  11   13.96   14.90
   9   0 -12    0.71   12.82
   5   9 -11   23.75   15.48
   6   6 -11   72.38   20.71
   9  -2 -11    3.21   13.17
   6   4 -10    2.51   14.81
   3   6  -7   87.97   23.10
   6  -6  -5   11.72   11.18
  -1   7  -2  283.76   16.36
   0   2  -1  134.89   12.16
  -2  -6   6   24.99   20.50
  -3  -7   8   67.72   19.37
  -4  -8  10    1.08   13.71
  -5  -9  12    3.86   14.01
  -6  -8  13    0.43   14.71
   8   3 -12   -7.28   14.38
   5   7 -10    1.59   14.92
   6   2  -9   22.02   17.80
   6   0  -8    5.78   18.05
   2   9  -7   79.90   18.45
   6  -2  -7  220.68   29.39
   8  -7  -7   45.90   15.50
   3   4  -6  195.09   27.04
   6  -4  -6   13.10   14.03
  -1  -5   4  156.17   20.34
  -7   6   7   20.85   14.15
  -6   3   7   37.06   17.07
  -8   7   8    5.81   12.29
  -7   4   8   51.68   18.17
  -6   1   8    7.46   14.92
  -8   5   9   11.50   14.24
  -7   2   9   16.67   15.54
  -6  -1   9   14.38   18.97
  -3  -9   9   14.92   13.42
  -8   3  10    4.10   13.90
  -7   0  10    1.22   13.59
  -8   1  11   18.83   16.78
  -7  -2  11   32.28   17.51
  -4 -10  11    1.76   11.53
  -9   2  12   12.93   14.22
  -8  -1  12   -0.24   11.60
  -8  -3  13    6.39   12.34
   7   6 -12    4.12   14.03
   8   1 -11   42.02   19.08
   4  10 -10   20.50   15.35
   8  -1 -10    6.81   14.68
   5   5  -9   58.18   22.17
   8  -3  -9   62.45   20.45
   8  -5  -8    3.13   10.95
   1  10  -6   24.92   11.77
   2   7  -6  127.63   22.99
   3   2  -5  140.46   23.68
   3  -4  -2  178.27   16.35
  -5   4   5  443.30   34.61
  -6   5   6   19.48   14.00
  -5   2   6   40.70   19.46
  -5   0   7   78.83   22.39
  -2  -8   7    1.40   13.61
  -5  -2   8   41.62   21.48
  -6  -3  10   62.16   21.29
  -7  -4  12   10.76   16.35
   7   4 -11    0.94   13.15
   3  11  -9   15.06   14.21
   4   8  -9   17.05   14.60
   5   3  -8   27.71   19.83
   3   0  -4 1467.61   58.14
   5  -7  -3  108.86   14.58
   0  -2   1  141.91   12.35
  -6   7   5   15.58   10.62
  -4   1   5  275.59   28.45
  -1  -7   5  326.12   28.59
  -4  -1   6   38.49   19.62
  -2 -10   8   19.09   13.86
  -5  -4   9  158.23   27.55
  -3 -11  10   14.83   13.14
  -6  -5  11   17.42   17.78
  -6  -7  12   -0.32   13.75
  -7  -6  13   10.84   14.57
   9   1 -12    0.48   11.07
   6   7 -11    9.28   14.10
   9  -1 -11   20.53   14.36
   7   2 -10   12.25   15.73
   9  -3 -10   -2.22   13.23
   9  -5  -9   21.23   13.21
   5   1  -7  414.59   38.19
   2   5  -5  358.96   29.48
   2  -9   2  250.76   12.84
  -5   6   4   71.34   14.97
  -4   3   4  170.91   21.25
  -4  -3   7   60.38   22.42
  -4  -5   8   48.36   21.34
  -5  -6  10   32.34   18.44
  -5  -8  11   16.58   14.98
   8   4 -12    5.94   14.58
   5  10 -11    4.53   11.86
   6   5 -10    1.69   14.15
   7   0  -9   23.19   16.70
   3   9  -8   -0.24   12.72
   4   6  -8    7.67   15.68
   7  -2  -8   42.99   16.69
   7  -4  -7   53.30   17.68
   5  -1  -6   51.75   21.39
   7  -6  -6   51.86   15.04
   1   8  -5   75.19   16.75
   5  -3  -5   13.49   16.83
   5  -5  -4  134.61   19.36
   0  -4   2  301.84   18.34
  -1  -9   6   21.80   12.67
  -4  -7   9   11.38   14.23
  -9   3  11    8.97   12.62
  -8   0  11   14.53   14.98
  -9   1  12    4.91   11.69
  -8  -2  12   17.76   15.43
   7   7 -12   27.98   16.56
   8   2 -11    6.78   13.37
   4  11 -10    2.18   10.76
   5   8 -10    0.14   13.33
   6   3  -9  175.65   29.98
   4   4  -7   81.51   21.53
   2   3  -4  469.15   32.15
  -4   5   3   98.99   16.25
   0  -6   3   35.66   11.87
  -3   0   4 1602.78   60.84
  -3  -2   5  199.64   25.50
  -3  -4   6   93.21   20.96
  -3  -6   7  122.43   24.21
  -8   4   9   20.39   14.85
  -7   1   9   34.53   17.01
  -8   2  10   16.33   15.27
  -7  -1  10   19.85   15.85
  -4  -9  10    8.31   12.41
  -7  -3  11    1.47   13.17
  -7  -5  12    0.72   14.28
  -8  -4  13    9.96   11.95
   8   0 -10   14.06   13.54
   8  -2  -9   12.25   13.69
   6   1  -8   27.23   18.05
   2  10  -7   11.47   12.98
   3   7  -7   24.10   17.16
  -5   8   3   21.47    9.15
  -8   6   8   96.10   19.87
  -7   3   8   20.92   14.42
  -6   0   8   20.24   16.91
  -3  -8   8   49.67   17.21
  -6  -2   9   46.09   18.25
  -6  -4  10   19.26   14.96
  -4 -11  11   10.52   12.69
  -7  -7  13    9.02   12.55
   9   2 -12   16.94   14.33
   6   8 -11   14.76   14.25
   7   5 -11   20.49   15.79
   4   9  -9    8.43   12.51
   5   6  -9   23.40   15.99
   8  -4  -8   36.41   14.84
   6  -1  -7   13.73   15.63
   8  -6  -7   21.97   12.42
   4   2  -6  324.71   32.72
   1   6  -4   61.24   15.24
   0  -8   4   89.07   15.18
  -7   5   7   58.76   17.06
  -6   2   7  210.08   27.81
  -3 -10   9   20.84   14.35
  -6  -6  11   32.99   18.39
  -6  -8  12    4.59   13.06
   8   5 -12   11.79   13.37
   9   0 -11    8.06   12.75
   7   3 -10    6.19   13.62
   9  -2 -10   14.88   13.57
   5   4  -8   33.07   18.56
   3   5  -6   10.10   17.00
   6  -3  -6   51.41   17.90
   4   0  -5   52.18   17.47
   6  -5  -5   18.22   12.53
   0   9  -4   69.58   12.57
   6  -7  -4    5.91    9.48
   2   1  -3  539.13   31.99
  -1   5  -1   90.51    7.53
  -2  -5   5  336.30   28.23
   0 -10   5   17.56   10.15
  -6   4   6   43.87   15.77
  -5  -1   7  371.56   36.45
  -5  -3   8   31.93   18.27
  -5  -5   9   26.97   16.97
  -5  -7  10   16.14   13.96
  -9   2  11   29.64   14.90
  -9   0  12    5.78   12.16
   8   3 -11    2.43   11.95
   6   6 -10   -1.59   14.68
   7   1  -9   50.16   18.07
   9  -4  -9   27.88   15.16
   4   7  -8    8.13   13.31
   2   8  -6   13.82   13.12
   4  -2  -4  318.19   27.00
  -4   7   2  254.82   17.45
  -3   4   2  165.42   15.32
  -2  -3   4  574.25   35.13
  -7   7   6   32.41   12.63
  -5   1   6   22.22   17.62
  -2  -7   6  101.81   20.67
  -2  -9   7   45.76   15.23
  -9   4  10    7.31   11.65
  -8   1  10    7.41   13.84
  -8  -1  11   35.28   16.37
  -5  -9  11   22.86   14.20
  -8  -3  12    1.75   13.30
   5   9 -10   35.95   16.77
   8   1 -10   -0.41   12.10
   3  10  -8    5.58   12.10
   7  -1  -8   21.92   14.63
   5   2  -7   53.30   19.93
   4  -4  -3  146.66   18.68
  -2  -1   3  513.46   30.17
  -6   6   5   37.31   12.72
  -4  -4   7   18.17   17.88
  -4  -6   8    8.47   14.35
  -2 -11   8   -0.44   10.42
  -8   3   9   27.07   14.66
  -4  -8   9    8.65   13.07
  -7  -2  10   19.34   14.25
  -7  -4  11   10.31   13.48
  -7  -6  12   -0.87   12.04
   6   9 -11    2.45   11.77
   7   6 -11   38.73   17.30
   6   4  -9    9.11   14.82
   8  -1  -9   43.40   17.81
   7  -3  -7   95.42   19.74
   5   0  -6  163.64   26.43
   7  -5  -6    0.07   10.84
   3   3  -5 1225.59   55.57
   1   4  -3  301.06   23.69
   4  -6  -2  503.88   26.22
  -5   3   5   57.03   17.98
  -4  -2   6  225.48   28.13
  -8   5   8    6.07   10.32
  -7   0   9   19.37   16.27
  -4 -10  10    4.77   11.90
   9   1 -11   -6.80   13.43
   7   4 -10    4.35   12.93
   4  10  -9   30.39   15.53
   5   7  -9   21.51   14.77
   6   2  -8   76.92   21.15
   8  -3  -8   13.89   13.28
   4   5  -7   22.53   18.60
   7  -7  -5    8.64    9.93
   4  -8  -1    9.12    6.46
  -4   0   5   22.44   15.33
  -7   2   8   19.91   14.90
  -6  -1   8   48.07   19.33
  -6  -3   9  112.94   24.17
  -6  -5  10    3.53   13.78
  -6  -7  11    7.24   13.87
  -9  -1  12   -2.43   10.78
   8   4 -11    5.26   11.50
   6   7 -10    6.44   12.24
   9  -1 -10   11.16   12.94
   2  11  -7    7.50   11.35
   3   8  -7   66.17   17.62
   8  -5  -7   17.43   12.89
   1   9  -5   70.82   14.74
   2   6  -5  173.32   22.21
   5  -2  -5  174.38   25.38
   0   7  -3   50.03   11.88
  -5   5   4  149.88   19.72
  -8   7   7   48.32   14.43
  -7   4   7   58.21   17.30
  -3  -7   7   19.45   16.40
  -3  -9   8   15.42   12.66
  -9   1  11    2.23   12.54
  -8  -2  11   -2.05   12.87
  -8  -4  12   12.77   13.11
   7   7 -11   -0.63   12.83
   5  10 -10    7.80   11.60
   7   2  -9   80.01   21.07
   9  -3  -9   49.64   17.79
   5   5  -8   46.76   17.08
   9  -5  -8   -3.99   11.33
   6   0  -7  304.83   33.43
   4   3  -6   52.17   19.23
   3   1  -4  101.23   21.73
  -4   2   4  300.23   26.68
  -1  -6   4  126.28   17.57
  -1  -8   5   29.65   13.26
  -3  -5   6   38.99   19.01
  -1 -10   6   12.79   10.92
  -6   1   7   17.51   16.67
  -5  -4   8   41.81   18.04
  -5  -6   9   13.10   13.51
  -3 -11   9   67.70   17.86
  -9   3  10   -7.07   12.14
  -8   0  10   -2.26   12.37
  -5  -8  10   11.76   13.50
  -5 -10  11    4.30   11.68
  -7  -7  12   10.03   13.27
   8   2 -10   15.77   14.04
   6   5  -9    6.15   13.32
   3  11  -8   10.50   11.01
   4   8  -8    6.83   12.44
   7   0  -8   40.97   16.38
   6  -2  -6  176.73   25.60
   5  -4  -4  434.46   32.07
   2  -3  -1 1163.67   34.57
  -3  -3   5 1092.31   52.19
  -7   6   6   28.95   13.29
  -6   3   6   82.35   18.55
  -5  -2   7   10.25   18.54
  -9   5   9   29.02   13.91
  -8   2   9    2.08   10.72
  -7  -3  10    5.32   12.75
  -7  -5  11   41.48   18.64
   9   2 -11   26.38   15.10
   7   5 -10   17.96   13.92
   4  11  -9   15.91   11.50
   5   8  -9   11.72   12.87
   8   0  -9   -0.67   11.17
   5   3  -7   74.91   21.15
   2   9  -6   72.84   16.81
   3   6  -6   78.07   20.80
   5  -6  -3   72.28   13.83
  -1  -4   3  316.20   23.26
  -5   0   6  132.69   25.10
  -7  -1   9   28.62   16.39
  -4  -9   9   -0.75   10.77
  -6  -8  11    7.75   12.87
  -9  -2  12    6.13   11.63
   8   5 -11   12.96   12.72
   6   8 -10   16.66   13.55
   9   0 -10   -2.58   11.58
   6   3  -8   47.96   18.05
   7  -2  -7   43.55   16.36
   4   1  -5  174.45   23.21
   6  -4  -5   67.63   16.61
   2   4  -4  224.46   23.87
   1  -9   3   50.45    9.60
  -3  -1   4  108.36   20.70
  -4  -5   7   23.41   18.62
  -8   4   8   12.00   12.35
  -7   1   8   13.34   12.56
  -4  -7   8    1.36   12.38
  -6  -4   9   35.14   15.67
  -6  -6  10    7.86   14.28
  -4 -11  10    0.38   10.49
  -9   0  11    2.37   11.47
  -8  -5  12    0.25   12.14
   7   8 -11    2.37   11.32
   7   3  -9   21.42   13.94
   9  -2  -9   29.52   14.57
   8  -2  -8   27.33   14.38
   3   9  -7   25.68   12.73
   4   6  -7  100.10   21.33
   5   1  -6   69.84   21.84
   7  -4  -6   44.87   15.41
   1   7  -4  179.27   20.16
   5  -8  -2   28.70    8.66
  -3   6   1  147.25   11.65
  -5   7   3   30.80    9.90
  -4   4   3  103.79   16.52
  -6   5   5   14.07   11.31
  -2  -8   6   19.68   12.87
  -2 -10   7   31.32   13.14
  -6  -2   8   42.45   18.62
  -9   2  10    4.09   11.92
  -8  -1  10    8.01   12.36
  -8  -3  11    8.87   14.30
   9   3 -11    9.90   12.10
   8   3 -10   11.07   11.39
   5   6  -8   74.12   18.39
   8  -4  -7   57.27   17.07
   3   4  -5  182.96   24.62
   0  10  -4   18.76    9.10
   6  -6  -4   34.26   11.68
   1  -7   2  262.68   14.97
  -5   2   5  225.63   26.53
  -2  -6   5  168.63   22.39
  -4  -3   6   57.91   21.48
  -8   6   7   21.11   11.48
  -7   3   7   31.89   14.05
  -9   4   9   15.01   11.47
  -5  -7   9   23.00   13.79
  -5  -9  10   54.30   17.64
  -7  -6  11    4.64   13.10
   8   6 -11   10.24   12.65
   7   6 -10   20.97   13.72
   5   9  -9    8.15   12.24
   6   6  -9   22.26   15.09
   4   9  -8    5.96   10.76
   7   1  -8   -0.92   11.27
   9  -4  -8   14.82   11.58
   6   1  -7   41.06   19.10
   8  -6  -6    5.32    9.94
   7  -6  -5   35.79   12.51
   4  -1  -4  356.07   28.72
  -1  -2   2 2950.01   76.88
  -5  -5   8   38.10   16.59
  -3 -10   8    8.27   11.54
  -8   1   9   54.63   17.93
  -7  -4  10   30.96   17.66
   6   9 -10   10.93   11.80
   9   1 -10   -3.77   11.67
   8   1  -9   40.69   17.27
   9  -6  -7   13.50   10.47
   4   4  -6  122.74   22.71
   1  10  -5    9.94    9.55
   2   7  -5  158.05   21.58
   5  -1  -5  412.65   34.34
   3  -3  -2  652.58   29.58
  -2  -4   4  194.38   22.76
  -4  -1   5  246.67   26.39
  -5  -3   7   87.48   22.74
  -3  -8   7   13.86   13.71
  -7  -2   9   55.10   18.17
  -6  -7  10   11.85   13.49
  -9  -1  11    6.83   11.66
  -6  -9  11   -4.04   10.29
   7   4  -9   -2.44   13.72
   6   4  -8   54.92   17.03
   5   4  -7   80.72   19.89
   7  -1  -7  138.89   22.95
   3   7  -6   39.46   15.71
   6  -1  -6   62.82   18.43
   2   2  -3  580.27   32.29
  -2   3   1 1125.70   33.58
  -6   7   4   48.21   11.66
   0  -9   4   38.22   10.65
  -7   5   6   46.16   14.28
  -6   2   6  132.83   23.11
  -3  -6   6   82.29   20.88
  -8   3   8   37.01   14.26
  -7   0   8   37.55   15.20
  -6  -5   9   14.52   13.60
  -4 -10   9    4.33   10.71
  -9   1  10   22.22   13.70
  -8  -4  11    0.77   11.36
   8   4 -10    9.98   12.75
   9  -1  -9    3.83   11.64
   5   7  -8   29.22   14.24
   8  -1  -8   16.17   14.95
   4   7  -7   99.81   19.53
   2  10  -6   30.72   12.30
   0   5  -2  348.41   18.95
  -5   4   4  448.16   31.63
  -5  -1   6   81.11   21.85
  -4  -8   8    4.46   12.02
  -8  -2  10   35.99   16.54
  -7  -7  11    2.81   10.56
   7   7 -10    5.09   11.14
   5  10  -9    1.04   10.20
   6   7  -9   14.68   12.54
   4  10  -8   21.38   13.60
   9  -3  -8   18.59   12.37
   3  10  -7    3.97    9.49
   3   2  -4  260.85   25.42
   5  -3  -4  254.56   26.17
   4  -3  -3  186.57   20.06
   0  -7   3   93.72   13.74
  -3  -4   5  176.97   24.46
  -1  -9   5   52.11   13.32
  -8   5   7    6.01   10.29
  -7   2   7   30.17   15.03
  -4  -6   7   53.42   16.90
  -6  -3   8   57.67   18.90
  -9   3   9    6.32   11.18
  -8   0   9   12.90   11.70
  -7  -5  10   25.80   14.75
  -5 -10  10    6.11   10.53
  -9  -2  11   28.84   15.73
   9   2 -10    8.98   11.28
   8   2  -9   11.92   13.20
   7   2  -8   71.82   18.49
   6   2  -7   99.45   21.15
   8  -3  -7   37.20   14.63
   5   2  -6  102.62   22.06
   7  -3  -6  122.68   20.33
   6  -3  -5  226.54   25.68
  -1   8  -2   33.03    8.44
  -4   6   2  485.85   24.84
  -2  -2   3  615.18   33.48
  -7   7   5   15.46    9.28
  -6   4   5   92.03   18.07
  -6  -1   7   13.58   17.06
  -2 -11   7    3.81    9.60
  -7  -3   9   23.66   14.49
  -5  -8   9    3.33   11.82
   8   5 -10    4.91   11.83
   7   5  -9   22.43   15.28
   9  -5  -7   11.22   10.56
   1   5  -3  328.58   23.02
  -5   1   5  226.34   26.82
  -4  -4   6   63.62   20.45
  -2  -9   6  103.49   17.80
  -9   5   8   16.34   11.89
  -8   2   8    5.66   10.77
  -5  -6   8   40.92   16.43
  -3 -11   8   12.11   11.30
  -9   0  10   14.98   12.41
  -6  -8  10   25.35   13.89
  -8  -5  11    6.57   12.36
   7   8 -10    0.95    9.12
   6   8  -9    2.26   11.89
   9   0  -9    8.87   12.78
   6   5  -8   29.71   15.48
   8   0  -8    9.60   11.01
   5   5  -7  106.06   20.76
   4   5  -6  154.52   23.73
   8  -5  -6    0.37   10.52
   3   5  -5   96.36   19.42
   7  -5  -5    3.98   10.08
   2   5  -4  564.64   33.41
   0   8  -3  124.51   14.66
  -3   3   2  790.34   32.60
  -3  -2   4  254.84   25.04
  -1  -7   4  116.88   18.15
  -8   7   6   45.21   12.89
  -7   4   6   50.27   14.29
  -5  -4   7   57.37   19.65
  -7  -1   8   21.38   13.04
  -6  -6   9   21.80   13.07
  -8  -3  10   -0.67   10.10
  -7  -8  11    1.94    9.36
   9   3 -10   -4.73   11.35
   4  11  -8   10.47   10.77
   5   8  -8    6.68   10.66
   3  11  -7    8.98   10.69
   4   8  -7    9.81   11.32
   7   0  -7  114.26   21.78
   3   8  -6   33.72   13.28
   6   0  -6   29.52   16.25
   2   8  -5   25.58   12.35
   1   8  -4   77.62   14.47
   6  -5  -4   19.23   11.07
   5  -5  -3  151.73   18.47
   4  -5  -2  221.73   18.62
  -5   6   3   64.04   12.76
  -2  -7   5  153.57   21.78
  -6   1   6   87.36   18.89
  -3  -9   7    6.28   10.88
  -9   2   9    8.33   11.98
  -8  -1   9   32.93   14.85
  -4 -11   9    4.96    9.78
  -7  -6  10    2.48   11.96
  -9  -3  11    8.42   10.91
   8   6 -10    4.01   11.43
   8   3  -9   25.18   15.14
   7   3  -8    2.39   12.90
   9  -2  -8   -1.98   11.59
   2  11  -6   23.65   11.08
   5   0  -5   59.38   19.83
   4   0  -4  255.54   25.09
  -4  -2   5  450.56   34.38
  -3  -7   6   46.48   16.29
  -8   4   7   20.63   12.54
  -7   1   7   59.54   17.36
  -6  -4   8   46.96   16.43
  -4  -9   8   31.81   13.81
  -8  -6  11    1.45    9.44
   7   6  -9   14.86   12.83
   9   1  -9    9.29   12.31
   6   3  -7   26.10   15.57
   8  -2  -7   85.80   18.66
   7  -2  -6   59.32   16.41
   7  -7  -4   69.89   13.86
   3   0  -3 1775.05   61.76
   2   0  -2  578.06   28.86
   1   0  -1 1839.47   48.74
  -4   3   3  133.02   18.06
  -6   6   4   18.13   10.30
  -5  -2   6   41.52   18.24
  -4  -7   7   48.74   16.39
  -9   4   8    4.57   10.19
  -7  -4   9   -1.62   11.07
  -5  -9   9    9.29   11.39
  -9  -1  10    5.15   11.40
  -6  -9  10    0.42    9.24
   9   4 -10    7.86   12.12
   6   9  -9    1.05    9.18
   6   6  -8   14.98   11.78
   8   1  -8   13.29   11.50
   9  -4  -7   19.01   12.22
   5   3  -6  127.74   23.36
   6  -2  -5  253.66   27.67
   6  -7  -3  101.66   14.46
  -1   0   1 1803.95   48.01
  -5   3   4  238.26   24.95
  -6  -2   7  129.77   23.19
  -8   1   8    6.03   11.60
  -5  -7   8   32.76   14.43
  -8  -4  10    8.74   11.95
   8   4  -9   -3.20   12.91
   5   9  -8   19.15   12.08
   5   6  -7   67.33   18.19
   7   1  -7   68.85   18.90
   8  -4  -6   43.00   14.79
   4   3  -5   94.61   20.78
  -3   0   3 1573.26   57.34
  -7   6   5   67.11   13.76
  -6   3   5  285.09   27.81
  -3  -5   5  153.00   22.20
  -7  -2   8   74.81   18.56
  -9   1   9    8.03   11.67
  -8  -2   9   -1.19   12.69
  -6  -7   9    1.32   11.30
  -7  -7  10    2.29   12.30
   7   4  -8   68.96   19.00
   9  -1  -8   16.89   12.39
   4   9  -7   25.26   11.58
   4   6  -6   21.57   16.57
   9  -6  -6    2.98    8.72
   3   3  -4   57.04   18.44
   5  -2  -4  549.49   35.97
   5  -7  -2   60.39   10.86
  -4   0   4  222.25   23.88
  -5   0   5   35.79   17.68
  -8   6   6   25.20   11.93
  -7   3   6   73.63   16.22
  -4  -5   6  242.04   29.13
  -9   6   7    1.22    8.38
  -5  -5   7   58.61   18.03
  -6  -5   8   25.20   14.98
  -9  -2  10   17.26   12.57
   6  10  -9    9.70   10.32
   7   7  -9   11.46   12.37
   9   2  -9   21.59   12.09
   8  -1  -7   14.27   12.62
   3   9  -6   41.09   12.99
   6   1  -6   52.06   18.58
   3   6  -5  170.10   23.18
   7  -4  -5   42.86   13.55
   2   3  -3  305.94   24.52
  -1 -10   5    5.99    8.64
  -6   0   6   22.77   16.19
  -2 -10   6    3.96    8.71
  -8   3   7   12.52   11.93
  -7   0   7  117.44   22.35
  -3 -10   7    4.83    9.73
  -9   3   8   10.19   10.73
  -4 -10   8   19.89   11.98
  -7  -5   9    6.15   11.48
  -5 -10   9   11.59   11.85
  -8  -5  10    3.73   12.09
   5  10  -8    9.68   10.20
   6   7  -8   46.40   15.79
   8   2  -8    2.17   11.39
   6   4  -7   19.12   14.72
   2   9  -5   77.55   15.42
   5   1  -5  229.25   26.65
   8  -6  -5   14.71    9.77
   2   6  -4  190.38   21.37
   6  -4  -4  109.88   18.42
   0 -10   4   26.67    8.92
  -8   0   8    6.83   10.44
  -9   0   9    6.68   11.01
   8   5  -9   20.28   13.21
   5   7  -7    7.70   11.10
   9  -3  -7   17.58   12.13
   5   4  -6   15.98   15.81
   7  -1  -6   63.76   17.94
   1   9  -4   56.75   12.15
   4  -7  -1   79.70   10.15
  -3  -3   4   42.98   16.45
  -4  -3   5   31.76   16.98
  -5  -3   6  147.32   24.86
  -3  -8   6   31.92   13.80
  -6  -3   7   49.35   16.51
  -4  -8   7    2.91   11.54
  -7  -3   8   -2.23   13.37
  -5  -8   8    9.54   11.28
  -8  -3   9   23.44   14.74
  -6  -8   9    1.88   10.48
  -7  -8  10    0.19   10.71
   7   8  -9    3.21    9.79
   9   3  -9   12.71   10.91
   7   5  -8   24.12   14.02
   9   0  -8    0.04   10.05
   4  10  -7   -2.62    9.87
   7   2  -7    5.64   12.71
   8  -3  -6   38.09   13.43
   4   1  -4  292.20   26.83
   7  -6  -4   33.77   11.40
   1   6  -3  323.64   22.39
   1   3  -2  322.36   20.78
  -2  -3   3  306.65   25.14
  -6   5   4   28.59   11.01
  -7   5   5   10.25   10.24
  -2  -8   5   21.11   12.64
  -8   5   6   17.80   11.12
  -9  -3  10    5.23    9.44
   6   8  -8   22.18   13.86
   8   0  -7    7.33   11.42
   3  10  -6    8.66   10.07
   4   7  -6   32.97   14.52
   9  -5  -6   21.17   11.01
   4   4  -5   76.87   18.32
   6  -1  -5  263.62   28.54
   5  -4  -3   45.14   14.48
   3  -2  -2 1047.27   40.66
  -5   8   2   20.38    7.30
  -5   5   3  127.54   16.48
  -1  -8   4   62.25   14.52
  -6   2   5  247.41   27.03
  -7   2   6   75.20   17.77
  -9   5   7   11.70   10.40
  -8   2   7   39.74   14.91
  -5  -6   7   96.78   20.53
  -9   2   8   34.62   13.21
  -6  -6   8    9.50   11.31
  -7  -6   9   18.67   12.68
  -8  -6  10   31.81   15.08
   8   6  -9   20.16   12.51
   5  11  -8    3.74    8.54
   8   3  -8   11.54   12.27
   6   5  -7   49.75   15.55
   6   2  -6   58.47   19.43
   0   9  -3   35.65    9.31
  -4   5   2  261.69   19.02
  -5   2   4  592.66   36.73
  -6  -1   6   50.14   17.18
  -4  -6   6    7.42   14.55
  -7  -1   7   61.05   17.72
  -8  -1   8    8.90   11.20
  -4 -11   8    4.85    9.30
  -9  -1   9   19.61   11.97
   9   4  -9   11.30   12.10
   7   6  -8    9.04   12.35
   9   1  -8   -4.43   11.21
   5   8  -7    2.07    8.56
   9  -2  -7    5.60    9.77
   3   7  -5   37.86   14.76
   7  -3  -5   40.52   13.69
   3   4  -4   55.20   16.51
   5  -1  -4   82.83   18.88
   3   1  -3  123.57   19.82
   6  -6  -3   19.97    9.91
  -1  -3   2  243.93   19.06
   0  -8   3  160.97   15.65
  -5  -1   5  189.85   25.39
  -3  -6   5  142.32   22.06
  -3 -11   7    6.42    9.39
  -7  -4   8   51.13   16.60
  -8  -4   9   -1.54   11.23
  -6  -9   9    2.74    9.92
  -9  -4  10   -3.69   10.62
   4  11  -7    8.97    9.37
   7   3  -7    8.49   12.38
   5   5  -6   24.73   14.49
   7   0  -6   39.59   15.29
   2  10  -5   19.91    9.92
   5   2  -5  122.02   22.15
   8  -5  -5   14.59    9.79
   0   6  -2   45.68    9.89
  -4   8   1   36.50    6.82
  -4  -1   4  308.45   27.48
  -2  -6   4  127.34   19.01
  -5  -4   6   93.36   22.20
  -2 -11   6   40.78   11.38
  -6  -4   7   19.68   14.15
  -5  -9   8    2.81    9.97
   8   7  -9    3.16   11.17
   6   9  -8    5.22   10.19
   8   4  -8    8.50   11.08
   8   1  -7   -1.15   10.95
   4   8  -6   64.56   15.72
   8  -2  -6   -1.01    8.24
   2   7  -4   67.19   17.00
   4  -4  -2   97.28   14.63
  -8   4   6   54.38   14.45
  -9   4   7    4.50    9.66
  -8   1   7   37.97   14.19
  -4  -9   7   14.03   10.97
  -9   1   8   13.18   10.83
  -9  -2   9    6.42   10.05
  -7  -7   9    1.62   10.21
   9   5  -9   -1.50    9.70
   6   6  -7    7.29   12.53
   3  11  -6   14.81    9.28
   6   3  -6   39.54   16.40
   9  -4  -6    6.40    9.11
   4   5  -5  113.73   21.37
   6   0  -5   14.61   16.15
   1  10  -4   80.86   13.11
   6  -3  -4    8.28   12.07
  -1   9  -2  127.24   10.99
  -3   5   1  343.27   17.20
  -3  -1   3  103.66   18.96
  -8   7   5    7.98    7.98
  -7   4   5   25.63   12.01
  -4  -4   5   24.62   16.84
  -7   1   6   58.82   17.10
  -3  -9   6   17.04   10.84
  -7  -2   7    5.43   12.00
  -5  -7   7   17.29   12.40
  -8  -2   8    2.88   11.52
  -6  -7   8   18.22   13.45
   7   7  -8    2.15    9.60
   9   2  -8   -2.09    9.87
   4  12  -7   13.45    9.40
   5   9  -7   11.77   11.30
   9  -1  -7    3.23    9.53
   4   2  -4  323.74   29.17
   7  -5  -4   21.00   10.23
   4  -1  -3  284.98   25.15
   2  -2  -1 1270.81   38.56
  -1  -6   3  224.10   19.84
  -7   7   4   21.52    9.39
  -6   4   4  102.70   16.70
  -6   1   5  192.13   25.22
  -6  -2   6   79.84   19.61
  -7  -5   8   12.73   13.54
  -8  -5   9   11.83   10.60
  -6 -10   9    7.38    9.39
   6  10  -8    8.37    9.59
   8   5  -8    6.76   11.68
   7   4  -7   27.85   16.20
   5   6  -6   30.21   15.17
   7   1  -6   43.29   15.09
   3   8  -5   69.50   15.99
   7  -2  -5   98.86   18.47
   5  -6  -2   67.02   11.89
  -6   7   3   78.33   12.59
  -5   1   4   86.50   18.68
  -3  -4   4  101.29   19.06
  -2  -9   5   44.75   13.23
  -4  -7   6   27.27   14.55
  -9   3   7    7.21   10.40
  -6  -5   7   27.11   15.18
  -9   0   8    6.80   11.06
  -5 -10   8    6.61   10.03
[truncated: 3,292,796 more chars]
